# Supplementary material for: Heat Shock Factor HSFA6b Mediates Mitochondrial Unfolded Protein Response in Arabidopsis thaliana
Source: Plants (Basel). 2024 Nov 5;13(22):3116. doi: 10.3390/plants13223116 (PMC11597222; doi:10.3390/plants13223116)
Supplement: Supplementary file 1 [file plants-13-03116-s001.zip]

Archive with 3 entries (3 files):
- Supplemental_Figures.pdf
- Table S1 Primers and Gene ID.xlsx
- Table S2 The correlation coefficient between UPRmt -aassociated genes and abiotic stress- responsive genes.xls
