# Supplementary material for: Heat Shock Factor HSFA6b Mediates Mitochondrial Unfolded Protein Response in Arabidopsis thaliana
Source: Plants (Basel). 2024 Nov 5;13(22):3116. doi: 10.3390/plants13223116 (PMC11597222; doi:10.3390/plants13223116)
Supplement: Supplementary file 1 [file plants-13-03116-s001.zip › Table S1 Primers and Gene ID.xlsx]

## Sheet: Primer
Primer	Sequence(5ʹ→3ʹ)	Function
mtHSC70-5-pro-F	TCAGTCGACTGGATCCATTTGACTCGCTCTTCTTTTCTTGCTATCCAAAA	For construct the pH2GW7 -mtHSC70-5-pro-LUCvector
mtHSC70-5-pro-R	TGACCATGGAAAGCTTGGTTTCGAAATTCAAGAGGTGGTGACAG	For construct the pH2GW7 -mtHSC70-5-pro-LUCvector
HSP60-3B-pro-F	TCAGTCGACTGGATCCAAATATTAATTTTGTTCGTCAGATCTCTTTTTAACAGATCC	For construct the pH2GW7 -HSP60-3B-pro-LUCvector
HSP60-3B-pro-R	TGACCATGGAAAGCTTGGTGAGTGAGAAGGAAGAGGATTAACG	For construct the pH2GW7 -HSP60-3B-pro-LUCvector
HSP60-2-pro-F	TCAGTCGACTGGATCCCTTCTTCCTCGATTGATCCCCAAAT	For construct the pH2GW7 -HSP60-2-pro-LUCvector
HSP60-2-pro-R	TGACCATGGAAAGCTTGGTGATTGATTCTCTCACACAACCG	For construct the pH2GW7 -HSP60-2-pro-LUCvector
mtHSC70-1-pro-F	TCAGTCGACTGGATCCAAATTGTGAAATCCATGAACACACTCTGT	For construct the pH2GW7 -mtHSC70-1-pro-LUCvector
mtHSC70-1-pro-R	TGACCATGGAAAGCTTTTGATTGGATTAGAGTCGGTGGAGATT	For construct the pH2GW7 -mtHSC70-1-pro-LUCvector
HSP60-3A-pro-F	TCAGTCGACTGGATCCAACAAAGAAGTATACAAGCTTAAGCTGTTGT	For construct the pH2GW7 -HSP60-3A-pro-LUCvector
HSP60-3A-pro-R	TGACCATGGAAAGCTTTTCCGCTTGCAAAGAACTAGAGAAGG	For construct the pH2GW7 -HSP60-3A-pro-LUCvector
HSP23.5-pro-F	TCAGTCGACTGGATCCAACCTTGATCCGATCACCCGATT	For construct the pH2GW7 -HSP23.5-pro-LUCvector
HSP23.5-pro-R	TGACCATGGAAAGCTTTTTTTTGGAAAGAGAAGAAGCTTAGAATTAGCAAG	For construct the pH2GW7 -HSP23.5-pro-LUCvector
HSFA6b-pFGC5941-F	ACATTTACAATTACCATGGGGCGCGCCATGGATCCTTCATTTAGGTTCATTAAAGAGGAG	For construct the pFGC5941-CaMV35S:HSFA6b:GFP vector
HSFA6b-pFGC5941-R	CTCACCATTCCGGAGACGTCTCTAGAATTAGTGTGTGAACTAGAACCCAAATAACCA	For construct the pFGC5941-CaMV35S:HSFA6b:GFP vector
AREB3-pFGC5941-F	ACATTTACAATTACCATGGATTCTCAGAGGGGTATTGTTGAAC	For construct the pFGC5941-CaMV35S:AREB3:GFP vector
AREB3-pFGC5941-R	CTCACCATTCCGGAGACGTCTCTAGAGAAAGGAGCCGAGCTTGTCC	For construct the pFGC5941-CaMV35S:AREB3:GFP vector
ABI5-pFGC5941-F	ACATTTACAATTACCATGGTAACTAGAGAAACGAAGTTGACGT	For construct the pFGC5941-CaMV35S:ABI5:GFP vector
ABI5-pFGC5941-R	CTCACCATTCCGGAGACGTCTCTAGAGAGTGGACAACTCGGGTTCCT	For construct the pFGC5941-CaMV35S:ABI5:GFP vector
bZIP16-pFGC5941-F	ACATTTACAATTACCATGGCTAGCAATGAGATGGAAAAATCG	For construct the pFGC5941-CaMV35S:bZIP16:GFP vector
bZIP16-pFGC5941-R	CTCACCATTCCGGAGACGTCTCTAGACGTTGAGTCTTTGTATGAATCAACCTTTCTC	For construct the pFGC5941-CaMV35S:bZIP16:GFP vector
HY5-pFGC5941-F	ACATTTACAATTACCATGCAGGAACAAGCGACTAGC	For construct the pFGC5941-CaMV35S:HY5:GFP vector
HY5-pFGC5941-R	CTCACCATTCCGGAGACGTCTCTAGAAAGGCTTGCATCAGCATTAGAACC	For construct the pFGC5941-CaMV35S:HY5:GFP vector
GBF5-pFGC5941-F	ACATTTACAATTACCATGGCGTCATCTAGCAGCAC	For construct the pFGC5941-CaMV35S:GBF5:GFP vector
GBF5-pFGC5941-R	CTCACCATTCCGGAGACGTCTCTAGAATACATATTGATATCATTAGCCATAATGGGTTGGT	For construct the pFGC5941-CaMV35S:GBF5:GFP vector
RAV1-pFGC5941-F	ACATTTACAATTACCATGGAATCGAGTAGCGTTGATGAG	For construct the pFGC5941-CaMV35S:RAV1:GFP vector
RAV1-pFGC5941-R	CTCACCATTCCGGAGACGTCTCTAGACGAGGCGTGAAAGATGCGT	For construct the pFGC5941-CaMV35S:RAV1:GFP vector
WRKY33-pFGC5941-F	ACATTTACAATTACCATGGCTGCTTCTTTTCTTACAATGGAC	For construct the pFGC5941-CaMV35S:WRKY33:GFP vector
WRKY33-pFGC5941-R	CTCACCATTCCGGAGACGTCTCTAGAGGGCATAAACGAATCGAAAAATGAGGT	For construct the pFGC5941-CaMV35S:WRKY33:GFP vector
DT1-BsF	ATATATGGTCTCGATTGTACGGTCTAGATGGAGAGAGTT	For construct the pHEE401-HSFA6b-sgRNA1 vector
DT1-F0	TGTACGGTCTAGATGGAGAGAGTTTTAGAGCTAGAAATAGC	For construct the pHEE401-HSFA6b-sgRNA1 vector
DT2-R0	AACTGCCCGCGCAATGCAGAATCAATCTCTTAGTCGACTCTAC	For construct the pHEE401-HSFA6b-sgRNA2 vector
DT2-BsR	ATTATTGGTCTCGAAACTGCCCGCGCAATGCAGAATC	For construct the pHEE401-HSFA6b-sgRNA2 vector
UBQ10-qF	GAGCCCAAGACATTGCGAGAG	As an internal reference gene for qRT-PCR
UBQ10-qR	CGGAAGCGGAAGAACTGAACC	As an internal reference gene for qRT-PCR
HSFA6b-Q-F	GTGATGAAAGTGGTTATGGGAATG	For detecting HSFA6b gene expression by qRT-PCR
HSFA6b-Q-R	TCCGACATCTCGAATTCAGACAT	For detecting HSFA6b gene expression by qRT-PCR
mtHSc70-1-Q-F	GAATGCCACAGATCGAAGTTAC	For detecting mtHSC70-1 gene expression by qRT-PCR
mtHSC70-1-Q-R	TTACCTGTTGCTTTGTCTTTCG	For detecting mtHSC70-1 gene expression by qRT-PCR
mtHSC70-5-Q-F	CTAATTCATGTGTTGCCGTCAT	For detecting mtHSC70-5 gene expression by qRT-PCR
mtHSC70-5-Q-R	CCTTTCGTGTTGAATGCTACAA	For detecting mtHSC70-5 gene expression by qRT-PCR
AOX1a-Q-F	TGGAATGGTTGGAGGAATGTTA	For detecting AOX1a gene expression by qRT-PCR
AOX1a-Q-R	CCTCAAGAAGAGCCTTAATCCA	For detecting AOX1a gene expression by qRT-PCR
LON1-Q-F	CACTATGGAGAGATCACGTTCA	For detecting LON1 gene expression by qRT-PCR
LON1-Q-R	ACTTCTTGAGCTTGATGCCTAT	For detecting LON1 gene expression by qRT-PCR
HSP23.5-Q-F	TTGGAACAGAACACATTG	For detecting HSP23.5 gene expression by qRT-PCR
HSP23.5-Q-R	CCTTAATCTCATCAGTCTTG	For detecting HSP23.5 gene expression by qRT-PCR
NFD1-Q-F	TATGAACCAGTGTTTGCCATTG	For detecting NFD1 gene expression by qRT-PCR
NFD1-Q-R	TTTCATCCAAAGCATGCTCTTC	For detecting NFD1 gene expression by qRT-PCR
mtHSC70-1-CHIP-F	CCTGGCTATGAGATCAATAAG	For ChIP-PCR detecting the mtHSC70-1-HSE fragment of GmDRR1 promoter
mtHSC70-1-CHIP-F	TTCGTGGGCTACAAGTAT	For ChIP-PCR detecting the mtHSC70-1-HSE fragment of GmDRR1 promoter
mtHSC70-5-CHIP-F	CGTTTCAAAGAGCATTATACC	For ChIP-PCR detecting the mtHSC70-5-HSE fragment of GmDRR1 promoter
mtHSC70-5-CHIP-R	TGAAGGATACGAAAGTTGTT	For ChIP-PCR detecting the mtHSC70-5-HSE fragment of GmDRR1 promoter
HSP23.5-CHIP-F	CTTTATTTTACTTGGAGAC	For ChIP-PCR detecting the HSP23.5-HSE fragment of GmDRR1 promoter
HSP23.5-CHIP-R	CTGTTAGAGAAAGGTTTA	For ChIP-PCR detecting the HSP23.5-HSE fragment of GmDRR1 promoter
Pb42AD-F	ACCAGCCTCTTGCTGAGTGGAGATGCC	For PCR detecting the Pb42AD vector in EGY4
Pb42AD-R	GAAGTGTCAACAACGTATCTA	For PCR detecting the Pb42AD vector in EGY4
PLacZI-F	GAATTCGAGCTCGGTACCC	For PCR detecting the PLacZI vector in EGY4
PLacZI-R	GGACCTAATGTATAAGGAAAG	For PCR detecting the PLacZI vector in EGY4
pB45AD-HSFA6b.FOR	TGCCAGATTATGCCTCTCCCGAATTCATGGATCCTTCATTTAGGTTCATTAAAGAGGAG	For construct the Pb42AD-HSFA6b vector
pB45AD-HSFA6b.REV	CAAAGCTTCTCGAGTCGGCCGAATTCATTAGTGTGTGAACTAGAACCCAAATAACC	For construct the Pb42AD-HSFA6b vector
pLACZI-mtHSC70-5.FOR	gtacccggggatctgtcgacctcgagATTTGACTCGCTCTTCTTTTCTTGCTATCC	For construct the pLACZI-mtHSC70-5-promoter vector
pLACZI-mtHSC70-5.REV	tatacatacagagcacatgcctcgagGGTTTCGAAATTCAAGAGGTGGT	For construct the pLACZI-mtHSC70-5-promoter vector
pLACZI-HSP23.5-PRO.FOR	gtacccggggatctgtcgacctcgagCCTTGATCCGATCACCCGATTTACCTTAGAT	For construct the pLACZI-HSP23.5-promoter vector
pLACZI-HSP23.5-PRO.REV	tatacatacagagcacatgcctcgagTTTTGGAAAGAGAAGAAGCTTAGAATTAGCAAG	For construct the pLACZI-HSP23.5-promoter vector
pLACZI-mtHSC70-1.-PRO.FOR	gtacccggggatctgtcgacctcgagAAATTGTGAAATCCATGAACACACTCTGT	For construct the pLACZI-mtHSC70-1-promoter vector
pLACZI-mtHSC70-1-PRO.REV	tatacatacagagcacatgcctcgagGTGAGTAAGAAGATTGAAGGAAATGAGGG	For construct the pLACZI-mtHSC70-1-promoter vector
LBb1.3	ATTTTGCCGATTTCGGAAC	Identification of hsfa6b-1 mutant
8474	ATAATAACGCTGCGGACATCTACATTTT	Identification of hsfa6b-2 mutant
hsfa6b-1-LP	CCACGATTAAAATCTGAAAATTCC	Identification of hsfa6b-1 mutant
hsfa6b-1-RP	TGTTAATTCGAAGGATCCCTTG	Identification of hsfa6b-1 mutant
hsfa6b-3-LP	TGAAGCAGCCATAAATGATCC	Identification of hsfa6b-2 mutant
hsfa6b-3-RP	CCTTAGGCTGTCCATCTCTCC	Identification of hsfa6b-2 mutant

## Sheet: GENE ID
Gene Name	Gene ID
HSFA6b	AT3G22830
AREB3	AT3G56850
ABI5	AT2G36270
bZIP16	AT2G35530
HY5	AT5G11260
GBF5	AT2G18160
RAV1	AT1G13260
WRKY33	AT2G38470
mtHSC70-1	AT4G37910
mtHSC70-5	AT5G09590
HSP60-3B	AT3G23990
HSP60-2	AT2G33210
HSP60-3A	AT3G13860
HSP23.5	AT5G51440
