# Supplementary material for: Heat Shock Factor HSFA6b Mediates Mitochondrial Unfolded Protein Response in Arabidopsis thaliana
Source: Plants (Basel). 2024 Nov 5;13(22):3116. doi: 10.3390/plants13223116 (PMC11597222; doi:10.3390/plants13223116)
Supplement: Supplementary file 1 [file plants-13-03116-s001.zip › Table S2 The correlation coefficient between UPRmt -aassociated genes and abiotic stress- responsive genes.xls]

gene1	gene2	R	absR	ID	gene symbol1	gene symbol2
AT5G42900	AT4G33980	0.963565657	0.963565657	AT4G33980_AT5G42900	COR27	AT4G33980
AT5G40010	AT4G33980	0.987435343	0.987435343	AT4G33980_AT5G40010	AATP1	AT4G33980
AT3G50970	AT4G33980	0.944068603	0.944068603	AT3G50970_AT4G33980	LTI30	AT4G33980
AT4G25470	AT4G33980	0.877354383	0.877354383	AT4G25470_AT4G33980	CBF2	AT4G33980
AT4G25480	AT4G33980	0.997885845	0.997885845	AT4G25480_AT4G33980	DREB1A	AT4G33980
AT1G77120	AT4G33980	0.88061104	0.88061104	AT1G77120_AT4G33980	ADH1	AT4G33980
AT3G50260	AT4G33980	0.99241599	0.99241599	AT3G50260_AT4G33980	CEJ1	AT4G33980
AT1G68500	AT4G33980	0.983445869	0.983445869	AT1G68500_AT4G33980	AT1G68500	AT4G33980
AT3G61190	AT4G33980	0.880223511	0.880223511	AT3G61190_AT4G33980	BAP1	AT4G33980
AT1G80820	AT4G33980	0.967746565	0.967746565	AT1G80820_AT4G33980	CCR2	AT4G33980
AT1G09350	AT4G33980	0.983950303	0.983950303	AT1G09350_AT4G33980	GolS3	AT4G33980
AT5G15960	AT4G33980	0.79677351	0.79677351	AT4G33980_AT5G15960	KIN1	AT4G33980
AT2G17840	AT4G33980	0.980239413	0.980239413	AT2G17840_AT4G33980	ERD7	AT4G33980
AT1G20440	AT4G33980	0.918603774	0.918603774	AT1G20440_AT4G33980	COR47	AT4G33980
AT3G53990	AT4G33980	0.753415231	0.753415231	AT3G53990_AT4G33980	AT3G53990	AT4G33980
AT1G16850	AT4G33980	0.990004352	0.990004352	AT1G16850_AT4G33980	AT1G16850	AT4G33980
AT1G65630	AT4G33980	-0.801454933	0.801454933	AT1G65630_AT4G33980	DegP3	AT4G33980
AT2G22500	AT4G33980	0.930064688	0.930064688	AT2G22500_AT4G33980	UCP5	AT4G33980
AT1G34190	AT4G33980	0.826223089	0.826223089	AT1G34190_AT4G33980	NAC017	AT4G33980
AT5G40010	AT5G42900	0.992317277	0.992317277	AT5G40010_AT5G42900	AATP1	COR27
AT3G50970	AT5G42900	0.991846881	0.991846881	AT3G50970_AT5G42900	LTI30	COR27
AT4G25470	AT5G42900	0.972695436	0.972695436	AT4G25470_AT5G42900	CBF2	COR27
AT4G25480	AT5G42900	0.947196817	0.947196817	AT4G25480_AT5G42900	DREB1A	COR27
AT1G77120	AT5G42900	0.812588102	0.812588102	AT1G77120_AT5G42900	ADH1	COR27
AT3G50260	AT5G42900	0.93159036	0.93159036	AT3G50260_AT5G42900	CEJ1	COR27
AT1G68500	AT5G42900	0.900793535	0.900793535	AT1G68500_AT5G42900	AT1G68500	COR27
AT3G61190	AT5G42900	0.97459267	0.97459267	AT3G61190_AT5G42900	BAP1	COR27
AT1G80820	AT5G42900	0.99666628	0.99666628	AT1G80820_AT5G42900	CCR2	COR27
AT1G09350	AT5G42900	0.901790161	0.901790161	AT1G09350_AT5G42900	GolS3	COR27
AT5G15960	AT5G42900	0.927470621	0.927470621	AT5G15960_AT5G42900	KIN1	COR27
AT2G17840	AT5G42900	0.903324381	0.903324381	AT2G17840_AT5G42900	ERD7	COR27
AT1G20440	AT5G42900	0.896047285	0.896047285	AT1G20440_AT5G42900	COR47	COR27
AT3G53990	AT5G42900	0.88476309	0.88476309	AT3G53990_AT5G42900	AT3G53990	COR27
AT1G61340	AT5G42900	0.824770104	0.824770104	AT1G61340_AT5G42900	FBS1	COR27
AT1G16850	AT5G42900	0.9162909	0.9162909	AT1G16850_AT5G42900	AT1G16850	COR27
AT1G65630	AT5G42900	-0.780704635	0.780704635	AT1G65630_AT5G42900	DegP3	COR27
AT1G14140	AT5G42900	-0.731712496	0.731712496	AT1G14140_AT5G42900	UCP3	COR27
AT4G24570	AT5G42900	0.717146272	0.717146272	AT4G24570_AT5G42900	UCP4	COR27
AT2G22500	AT5G42900	0.992906659	0.992906659	AT2G22500_AT5G42900	UCP5	COR27
AT1G34190	AT5G42900	0.860134721	0.860134721	AT1G34190_AT5G42900	NAC017	COR27
AT3G50970	AT5G40010	0.981619612	0.981619612	AT3G50970_AT5G40010	LTI30	AATP1
AT4G25470	AT5G40010	0.936858207	0.936858207	AT4G25470_AT5G40010	CBF2	AATP1
AT4G25480	AT5G40010	0.975959494	0.975959494	AT4G25480_AT5G40010	DREB1A	AATP1
AT1G77120	AT5G40010	0.847569601	0.847569601	AT1G77120_AT5G40010	ADH1	AATP1
AT3G50260	AT5G40010	0.966027767	0.966027767	AT3G50260_AT5G40010	CEJ1	AATP1
AT1G68500	AT5G40010	0.942787168	0.942787168	AT1G68500_AT5G40010	AT1G68500	AATP1
AT3G61190	AT5G40010	0.939861065	0.939861065	AT3G61190_AT5G40010	BAP1	AATP1
AT1G80820	AT5G40010	0.991858379	0.991858379	AT1G80820_AT5G40010	CCR2	AATP1
AT1G09350	AT5G40010	0.943762424	0.943762424	AT1G09350_AT5G40010	GolS3	AATP1
AT5G15960	AT5G40010	0.881202304	0.881202304	AT5G15960_AT5G40010	KIN1	AATP1
AT2G17840	AT5G40010	0.946821169	0.946821169	AT2G17840_AT5G40010	ERD7	AATP1
AT1G20440	AT5G40010	0.927258764	0.927258764	AT1G20440_AT5G40010	COR47	AATP1
AT3G53990	AT5G40010	0.843607439	0.843607439	AT3G53990_AT5G40010	AT3G53990	AATP1
AT1G61340	AT5G40010	0.750665279	0.750665279	AT1G61340_AT5G40010	FBS1	AATP1
AT1G16850	AT5G40010	0.955784398	0.955784398	AT1G16850_AT5G40010	AT1G16850	AATP1
AT1G65630	AT5G40010	-0.807759054	0.807759054	AT1G65630_AT5G40010	DegP3	AATP1
AT2G22500	AT5G40010	0.971186513	0.971186513	AT2G22500_AT5G40010	UCP5	AATP1
AT1G34190	AT5G40010	0.869646157	0.869646157	AT1G34190_AT5G40010	NAC017	AATP1
AT4G25470	AT3G50970	0.968288944	0.968288944	AT3G50970_AT4G25470	CBF2	LTI30
AT4G25480	AT3G50970	0.921560426	0.921560426	AT3G50970_AT4G25480	DREB1A	LTI30
AT1G77120	AT3G50970	0.834474278	0.834474278	AT1G77120_AT3G50970	ADH1	LTI30
AT3G50260	AT3G50970	0.91718092	0.91718092	AT3G50260_AT3G50970	CEJ1	LTI30
AT1G68500	AT3G50970	0.875016071	0.875016071	AT1G68500_AT3G50970	AT1G68500	LTI30
AT3G61190	AT3G50970	0.972031463	0.972031463	AT3G50970_AT3G61190	BAP1	LTI30
AT1G80820	AT3G50970	0.994593836	0.994593836	AT1G80820_AT3G50970	CCR2	LTI30
AT1G09350	AT3G50970	0.870901486	0.870901486	AT1G09350_AT3G50970	GolS3	LTI30
AT5G15960	AT3G50970	0.945393557	0.945393557	AT3G50970_AT5G15960	KIN1	LTI30
AT4G25490	AT3G50970	0.70145237	0.70145237	AT3G50970_AT4G25490	CBF1	LTI30
AT2G17840	AT3G50970	0.892945723	0.892945723	AT2G17840_AT3G50970	ERD7	LTI30
AT1G20440	AT3G50970	0.920271336	0.920271336	AT1G20440_AT3G50970	COR47	LTI30
AT3G53990	AT3G50970	0.925314812	0.925314812	AT3G50970_AT3G53990	AT3G53990	LTI30
AT1G61340	AT3G50970	0.836988572	0.836988572	AT1G61340_AT3G50970	FBS1	LTI30
AT1G16850	AT3G50970	0.891580781	0.891580781	AT1G16850_AT3G50970	AT1G16850	LTI30
AT1G65630	AT3G50970	-0.837810256	0.837810256	AT1G65630_AT3G50970	DegP3	LTI30
AT1G14140	AT3G50970	-0.790695644	0.790695644	AT1G14140_AT3G50970	UCP3	LTI30
AT4G24570	AT3G50970	0.718301949	0.718301949	AT3G50970_AT4G24570	UCP4	LTI30
AT2G22500	AT3G50970	0.987918014	0.987918014	AT2G22500_AT3G50970	UCP5	LTI30
AT3G22830	AT3G50970	0.704625238	0.704625238	AT3G22830_AT3G50970	HSFA6B	LTI30
AT1G34190	AT3G50970	0.908485651	0.908485651	AT1G34190_AT3G50970	NAC017	LTI30
AT1G43160	AT1G56600	0.971097578	0.971097578	AT1G43160_AT1G56600	RAP2.6	GolS2
AT3G53600	AT1G56600	0.979838834	0.979838834	AT1G56600_AT3G53600	AT3G53600	GolS2
AT5G06760	AT1G56600	0.989832787	0.989832787	AT1G56600_AT5G06760	LEA4-5	GolS2
AT5G15960	AT1G56600	0.727133657	0.727133657	AT1G56600_AT5G15960	KIN1	GolS2
AT4G25490	AT1G56600	0.954217577	0.954217577	AT1G56600_AT4G25490	CBF1	GolS2
AT5G05410	AT1G56600	0.996663082	0.996663082	AT1G56600_AT5G05410	DREB2A	GolS2
AT4G36990	AT1G56600	0.846035439	0.846035439	AT1G56600_AT4G36990	HSF4	GolS2
AT3G53990	AT1G56600	0.709082836	0.709082836	AT1G56600_AT3G53990	AT3G53990	GolS2
AT3G63350	AT1G56600	0.968459773	0.968459773	AT1G56600_AT3G63350	AT-HSFA7B	GolS2
AT2G38340	AT1G56600	0.98726014	0.98726014	AT1G56600_AT2G38340	DREB19	GolS2
AT1G35910	AT1G56600	0.998371841	0.998371841	AT1G35910_AT1G56600	TPPD	GolS2
AT3G63060	AT1G56600	0.97014612	0.97014612	AT1G56600_AT3G63060	EDL3	GolS2
AT2G32140	AT1G56600	0.982903045	0.982903045	AT1G56600_AT2G32140	AT2G32140	GolS2
AT3G23250	AT1G56600	0.992939543	0.992939543	AT1G56600_AT3G23250	MYB15	GolS2
AT2G18190	AT1G56600	0.971127572	0.971127572	AT1G56600_AT2G18190	AT2G18190	GolS2
AT2G47190	AT1G56600	0.976601387	0.976601387	AT1G56600_AT2G47190	MYB2	GolS2
AT2G01430	AT1G56600	0.915643849	0.915643849	AT1G56600_AT2G01430	HB17	GolS2
AT2G03760	AT1G56600	0.974691561	0.974691561	AT1G56600_AT2G03760	SOT12	GolS2
AT3G08720	AT1G56600	0.987021211	0.987021211	AT1G56600_AT3G08720	S6K2	GolS2
AT3G60120	AT1G56600	0.999155305	0.999155305	AT1G56600_AT3G60120	BGLU27	GolS2
AT5G28510	AT1G56600	0.973579459	0.973579459	AT1G56600_AT5G28510	BGLU24	GolS2
AT3G49580	AT1G56600	0.989868081	0.989868081	AT1G56600_AT3G49580	LSU1	GolS2
AT1G61340	AT1G56600	0.867813326	0.867813326	AT1G56600_AT1G61340	FBS1	GolS2
AT3G60140	AT1G56600	0.907094089	0.907094089	AT1G56600_AT3G60140	DIN2	GolS2
AT1G59860	AT1G56600	0.95085814	0.95085814	AT1G56600_AT1G59860	AT1G59860	GolS2
AT4G37910	AT1G56600	0.875061614	0.875061614	AT1G56600_AT4G37910	mtHSC70-1	GolS2
AT5G09590	AT1G56600	0.834468041	0.834468041	AT1G56600_AT5G09590	mtHSC70-5	GolS2
AT1G65640	AT1G56600	0.960000051	0.960000051	AT1G56600_AT1G65640	DegP4	GolS2
AT5G36950	AT1G56600	-0.885100363	0.885100363	AT1G56600_AT5G36950	DegP10	GolS2
AT3G16540	AT1G56600	0.834723855	0.834723855	AT1G56600_AT3G16540	DegP11	GolS2
AT1G20350	AT1G56600	0.907862222	0.907862222	AT1G20350_AT1G56600	TIM17-1	GolS2
AT5G11690	AT1G56600	-0.974335093	0.974335093	AT1G56600_AT5G11690	TIM17-3	GolS2
AT2G42710	AT1G56600	-0.870476407	0.870476407	AT1G56600_AT2G42710	RPL1	GolS2
AT3G12370	AT1G56600	-0.761031839	0.761031839	AT1G56600_AT3G12370	RPL10	GolS2
AT4G37660	AT1G56600	-0.809765583	0.809765583	AT1G56600_AT4G37660	RPL12C	GolS2
AT1G17560	AT1G56600	-0.720276847	0.720276847	AT1G17560_AT1G56600	HLL	GolS2
AT5G46160	AT1G56600	-0.808240664	0.808240664	AT1G56600_AT5G46160	HLP	GolS2
AT4G39880	AT1G56600	-0.875510306	0.875510306	AT1G56600_AT4G39880	RPL23A	GolS2
AT5G39800	AT1G56600	-0.771643269	0.771643269	AT1G56600_AT5G39800	RPL27C	GolS2
AT1G07070	AT1G56600	-0.705339882	0.705339882	AT1G07070_AT1G56600	RPL35AA	GolS2
AT3G59650	AT1G56600	-0.828582943	0.828582943	AT1G56600_AT3G59650	RPL51	GolS2
AT3G49080	AT1G56600	-0.77165159	0.77165159	AT1G56600_AT3G49080	RPS9	GolS2
AT3G27620	AT1G56600	0.904921845	0.904921845	AT1G56600_AT3G27620	AOX1c	GolS2
AT1G32350	AT1G56600	0.969654301	0.969654301	AT1G32350_AT1G56600	AOX1d	GolS2
AT5G64210	AT1G56600	0.990403229	0.990403229	AT1G56600_AT5G64210	AOX2	GolS2
AT2G29990	AT1G56600	0.919328181	0.919328181	AT1G56600_AT2G29990	NDA2	GolS2
AT4G05020	AT1G56600	0.979403053	0.979403053	AT1G56600_AT4G05020	NDB2	GolS2
AT4G21490	AT1G56600	0.98003516	0.98003516	AT1G56600_AT4G21490	NDB3	GolS2
AT2G20800	AT1G56600	0.971634347	0.971634347	AT1G56600_AT2G20800	NDB4	GolS2
AT1G14140	AT1G56600	-0.841617659	0.841617659	AT1G14140_AT1G56600	UCP3	GolS2
AT4G24570	AT1G56600	0.920715227	0.920715227	AT1G56600_AT4G24570	UCP4	GolS2
AT3G22830	AT1G56600	0.955013109	0.955013109	AT1G56600_AT3G22830	HSFA6B	GolS2
AT2G36270	AT1G56600	0.894118817	0.894118817	AT1G56600_AT2G36270	ABI5	GolS2
AT4G25480	AT4G25470	0.85221273	0.85221273	AT4G25470_AT4G25480	DREB1A	CBF2
AT3G50260	AT4G25470	0.824277359	0.824277359	AT3G50260_AT4G25470	CEJ1	CBF2
AT1G68500	AT4G25470	0.780841975	0.780841975	AT1G68500_AT4G25470	AT1G68500	CBF2
AT3G61190	AT4G25470	0.999806144	0.999806144	AT3G61190_AT4G25470	BAP1	CBF2
AT1G80820	AT4G25470	0.961611486	0.961611486	AT1G80820_AT4G25470	CCR2	CBF2
AT1G09350	AT4G25470	0.783450844	0.783450844	AT1G09350_AT4G25470	GolS3	CBF2
AT5G06760	AT4G25470	0.730688233	0.730688233	AT4G25470_AT5G06760	LEA4-5	CBF2
AT5G15960	AT4G25470	0.977666242	0.977666242	AT4G25470_AT5G15960	KIN1	CBF2
AT4G25490	AT4G25470	0.831213997	0.831213997	AT4G25470_AT4G25490	CBF1	CBF2
AT2G17840	AT4G25470	0.78038548	0.78038548	AT2G17840_AT4G25470	ERD7	CBF2
AT1G20440	AT4G25470	0.801426468	0.801426468	AT1G20440_AT4G25470	COR47	CBF2
AT3G53990	AT4G25470	0.926674134	0.926674134	AT3G53990_AT4G25470	AT3G53990	CBF2
AT1G61340	AT4G25470	0.931622715	0.931622715	AT1G61340_AT4G25470	FBS1	CBF2
AT1G16850	AT4G25470	0.801805049	0.801805049	AT1G16850_AT4G25470	AT1G16850	CBF2
AT3G16540	AT4G25470	0.729509385	0.729509385	AT3G16540_AT4G25470	DegP11	CBF2
AT4G36420	AT4G25470	-0.716158249	0.716158249	AT4G25470_AT4G36420	RPL12B	CBF2
AT1G14140	AT4G25470	-0.829985168	0.829985168	AT1G14140_AT4G25470	UCP3	CBF2
AT4G24570	AT4G25470	0.859089819	0.859089819	AT4G24570_AT4G25470	UCP4	CBF2
AT2G22500	AT4G25470	0.990689105	0.990689105	AT2G22500_AT4G25470	UCP5	CBF2
AT3G22830	AT4G25470	0.829983633	0.829983633	AT3G22830_AT4G25470	HSFA6B	CBF2
AT1G34190	AT4G25470	0.807894179	0.807894179	AT1G34190_AT4G25470	NAC017	CBF2
AT3G53600	AT1G43160	0.997950391	0.997950391	AT1G43160_AT3G53600	AT3G53600	RAP2.6
AT5G06760	AT1G43160	0.929926936	0.929926936	AT1G43160_AT5G06760	LEA4-5	RAP2.6
AT4G25490	AT1G43160	0.859269381	0.859269381	AT1G43160_AT4G25490	CBF1	RAP2.6
AT3G46230	AT1G43160	0.721178099	0.721178099	AT1G43160_AT3G46230	HSP17.4	RAP2.6
AT5G05410	AT1G43160	0.985291706	0.985291706	AT1G43160_AT5G05410	DREB2A	RAP2.6
AT4G36990	AT1G43160	0.888144945	0.888144945	AT1G43160_AT4G36990	HSF4	RAP2.6
AT3G63350	AT1G43160	0.997551966	0.997551966	AT1G43160_AT3G63350	AT-HSFA7B	RAP2.6
AT2G38340	AT1G43160	0.992092481	0.992092481	AT1G43160_AT2G38340	DREB19	RAP2.6
AT1G35910	AT1G43160	0.974886758	0.974886758	AT1G35910_AT1G43160	TPPD	RAP2.6
AT3G63060	AT1G43160	0.998431199	0.998431199	AT1G43160_AT3G63060	EDL3	RAP2.6
AT2G32140	AT1G43160	0.997015717	0.997015717	AT1G43160_AT2G32140	AT2G32140	RAP2.6
AT3G23250	AT1G43160	0.991971792	0.991971792	AT1G43160_AT3G23250	MYB15	RAP2.6
AT2G18190	AT1G43160	0.998031556	0.998031556	AT1G43160_AT2G18190	AT2G18190	RAP2.6
AT2G47190	AT1G43160	0.995082289	0.995082289	AT1G43160_AT2G47190	MYB2	RAP2.6
AT2G01430	AT1G43160	0.962173895	0.962173895	AT1G43160_AT2G01430	HB17	RAP2.6
AT2G03760	AT1G43160	0.998257446	0.998257446	AT1G43160_AT2G03760	SOT12	RAP2.6
AT3G08720	AT1G43160	0.996291652	0.996291652	AT1G43160_AT3G08720	S6K2	RAP2.6
AT3G60120	AT1G43160	0.967907071	0.967907071	AT1G43160_AT3G60120	BGLU27	RAP2.6
AT5G28510	AT1G43160	0.998820414	0.998820414	AT1G43160_AT5G28510	BGLU24	RAP2.6
AT3G49580	AT1G43160	0.994668402	0.994668402	AT1G43160_AT3G49580	LSU1	RAP2.6
AT1G61340	AT1G43160	0.729838937	0.729838937	AT1G43160_AT1G61340	FBS1	RAP2.6
AT3G60140	AT1G43160	0.943632808	0.943632808	AT1G43160_AT3G60140	DIN2	RAP2.6
AT1G59860	AT1G43160	0.986193419	0.986193419	AT1G43160_AT1G59860	AT1G59860	RAP2.6
AT4G37910	AT1G43160	0.950666386	0.950666386	AT1G43160_AT4G37910	mtHSC70-1	RAP2.6
AT5G09590	AT1G43160	0.929687848	0.929687848	AT1G43160_AT5G09590	mtHSC70-5	RAP2.6
AT1G65640	AT1G43160	0.903003067	0.903003067	AT1G43160_AT1G65640	DegP4	RAP2.6
AT5G36950	AT1G43160	-0.799833063	0.799833063	AT1G43160_AT5G36950	DegP10	RAP2.6
AT3G16540	AT1G43160	0.775349393	0.775349393	AT1G43160_AT3G16540	DegP11	RAP2.6
AT1G20350	AT1G43160	0.951466137	0.951466137	AT1G20350_AT1G43160	TIM17-1	RAP2.6
AT5G11690	AT1G43160	-0.930741451	0.930741451	AT1G43160_AT5G11690	TIM17-3	RAP2.6
AT2G42710	AT1G43160	-0.810547933	0.810547933	AT1G43160_AT2G42710	RPL1	RAP2.6
AT4G37660	AT1G43160	-0.776588123	0.776588123	AT1G43160_AT4G37660	RPL12C	RAP2.6
AT5G46160	AT1G43160	-0.787478349	0.787478349	AT1G43160_AT5G46160	HLP	RAP2.6
AT4G39880	AT1G43160	-0.810764347	0.810764347	AT1G43160_AT4G39880	RPL23A	RAP2.6
AT5G39800	AT1G43160	-0.739908758	0.739908758	AT1G43160_AT5G39800	RPL27C	RAP2.6
AT1G07070	AT1G43160	-0.7073146	0.7073146	AT1G07070_AT1G43160	RPL35AA	RAP2.6
AT3G59650	AT1G43160	-0.779065108	0.779065108	AT1G43160_AT3G59650	RPL51	RAP2.6
AT3G49080	AT1G43160	-0.750348499	0.750348499	AT1G43160_AT3G49080	RPS9	RAP2.6
AT3G27620	AT1G43160	0.976055229	0.976055229	AT1G43160_AT3G27620	AOX1c	RAP2.6
AT1G32350	AT1G43160	0.99812349	0.99812349	AT1G32350_AT1G43160	AOX1d	RAP2.6
AT5G64210	AT1G43160	0.990673243	0.990673243	AT1G43160_AT5G64210	AOX2	RAP2.6
AT2G29990	AT1G43160	0.967269661	0.967269661	AT1G43160_AT2G29990	NDA2	RAP2.6
AT4G05020	AT1G43160	0.990398041	0.990398041	AT1G43160_AT4G05020	NDB2	RAP2.6
AT4G21490	AT1G43160	0.942348865	0.942348865	AT1G43160_AT4G21490	NDB3	RAP2.6
AT2G20800	AT1G43160	0.998039444	0.998039444	AT1G43160_AT2G20800	NDB4	RAP2.6
AT1G14140	AT1G43160	-0.745334365	0.745334365	AT1G14140_AT1G43160	UCP3	RAP2.6
AT4G24570	AT1G43160	0.810463825	0.810463825	AT1G43160_AT4G24570	UCP4	RAP2.6
AT3G22830	AT1G43160	0.861410379	0.861410379	AT1G43160_AT3G22830	HSFA6B	RAP2.6
AT2G36270	AT1G43160	0.868539349	0.868539349	AT1G43160_AT2G36270	ABI5	RAP2.6
AT1G77120	AT4G25480	0.8772149	0.8772149	AT1G77120_AT4G25480	ADH1	DREB1A
AT3G50260	AT4G25480	0.993378837	0.993378837	AT3G50260_AT4G25480	CEJ1	DREB1A
AT1G68500	AT4G25480	0.9913215	0.9913215	AT1G68500_AT4G25480	AT1G68500	DREB1A
AT3G61190	AT4G25480	0.854545644	0.854545644	AT3G61190_AT4G25480	BAP1	DREB1A
AT1G80820	AT4G25480	0.951476723	0.951476723	AT1G80820_AT4G25480	CCR2	DREB1A
AT1G09350	AT4G25480	0.99273429	0.99273429	AT1G09350_AT4G25480	GolS3	DREB1A
AT5G15960	AT4G25480	0.75970827	0.75970827	AT4G25480_AT5G15960	KIN1	DREB1A
AT2G17840	AT4G25480	0.982284744	0.982284744	AT2G17840_AT4G25480	ERD7	DREB1A
AT1G20440	AT4G25480	0.900141109	0.900141109	AT1G20440_AT4G25480	COR47	DREB1A
AT3G53990	AT4G25480	0.709623553	0.709623553	AT3G53990_AT4G25480	AT3G53990	DREB1A
AT1G16850	AT4G25480	0.995530412	0.995530412	AT1G16850_AT4G25480	AT1G16850	DREB1A
AT1G65630	AT4G25480	-0.778226554	0.778226554	AT1G65630_AT4G25480	DegP3	DREB1A
AT2G22500	AT4G25480	0.909994109	0.909994109	AT2G22500_AT4G25480	UCP5	DREB1A
AT1G34190	AT4G25480	0.792916825	0.792916825	AT1G34190_AT4G25480	NAC017	DREB1A
AT3G50260	AT1G77120	0.922938773	0.922938773	AT1G77120_AT3G50260	CEJ1	ADH1
AT1G68500	AT1G77120	0.902933969	0.902933969	AT1G68500_AT1G77120	AT1G68500	ADH1
AT3G61190	AT1G77120	0.70461292	0.70461292	AT1G77120_AT3G61190	BAP1	ADH1
AT1G80820	AT1G77120	0.854813465	0.854813465	AT1G77120_AT1G80820	CCR2	ADH1
AT1G09350	AT1G77120	0.878921593	0.878921593	AT1G09350_AT1G77120	GolS3	ADH1
AT2G21660	AT1G77120	0.820339027	0.820339027	AT1G77120_AT2G21660	GRP7	ADH1
AT2G17840	AT1G77120	0.93095531	0.93095531	AT1G77120_AT2G17840	ERD7	ADH1
AT1G20440	AT1G77120	0.876205011	0.876205011	AT1G20440_AT1G77120	COR47	ADH1
AT1G16850	AT1G77120	0.893676869	0.893676869	AT1G16850_AT1G77120	AT1G16850	ADH1
AT1G65630	AT1G77120	-0.928897054	0.928897054	AT1G65630_AT1G77120	DegP3	ADH1
AT3G16550	AT1G77120	-0.780249515	0.780249515	AT1G77120_AT3G16550	DegP12	ADH1
AT2G22500	AT1G77120	0.78342975	0.78342975	AT1G77120_AT2G22500	UCP5	ADH1
AT1G34190	AT1G77120	0.806921166	0.806921166	AT1G34190_AT1G77120	NAC017	ADH1
AT5G06760	AT3G53600	0.942931622	0.942931622	AT3G53600_AT5G06760	LEA4-5	AT3G53600
AT4G25490	AT3G53600	0.876883033	0.876883033	AT3G53600_AT4G25490	CBF1	AT3G53600
AT3G46230	AT3G53600	0.719667222	0.719667222	AT3G46230_AT3G53600	HSP17.4	AT3G53600
AT5G05410	AT3G53600	0.990760387	0.990760387	AT3G53600_AT5G05410	DREB2A	AT3G53600
AT4G36990	AT3G53600	0.869344215	0.869344215	AT3G53600_AT4G36990	HSF4	AT3G53600
AT3G63350	AT3G53600	0.998248049	0.998248049	AT3G53600_AT3G63350	AT-HSFA7B	AT3G53600
AT2G38340	AT3G53600	0.995939348	0.995939348	AT2G38340_AT3G53600	DREB19	AT3G53600
AT1G35910	AT3G53600	0.982271968	0.982271968	AT1G35910_AT3G53600	TPPD	AT3G53600
AT3G63060	AT3G53600	0.999028403	0.999028403	AT3G53600_AT3G63060	EDL3	AT3G53600
AT2G32140	AT3G53600	0.999672558	0.999672558	AT2G32140_AT3G53600	AT2G32140	AT3G53600
AT3G23250	AT3G53600	0.996464394	0.996464394	AT3G23250_AT3G53600	MYB15	AT3G53600
AT2G18190	AT3G53600	0.999149811	0.999149811	AT2G18190_AT3G53600	AT2G18190	AT3G53600
AT2G47190	AT3G53600	0.996413434	0.996413434	AT2G47190_AT3G53600	MYB2	AT3G53600
AT2G01430	AT3G53600	0.948680623	0.948680623	AT2G01430_AT3G53600	HB17	AT3G53600
AT2G03760	AT3G53600	0.99968065	0.99968065	AT2G03760_AT3G53600	SOT12	AT3G53600
AT3G08720	AT3G53600	0.998320225	0.998320225	AT3G08720_AT3G53600	S6K2	AT3G53600
AT3G60120	AT3G53600	0.976240552	0.976240552	AT3G53600_AT3G60120	BGLU27	AT3G53600
AT5G28510	AT3G53600	0.999450128	0.999450128	AT3G53600_AT5G28510	BGLU24	AT3G53600
AT3G49580	AT3G53600	0.997772129	0.997772129	AT3G49580_AT3G53600	LSU1	AT3G53600
AT1G61340	AT3G53600	0.752382336	0.752382336	AT1G61340_AT3G53600	FBS1	AT3G53600
AT3G60140	AT3G53600	0.93759205	0.93759205	AT3G53600_AT3G60140	DIN2	AT3G53600
AT1G59860	AT3G53600	0.987104733	0.987104733	AT1G59860_AT3G53600	AT1G59860	AT3G53600
AT1G23100	AT3G53600	-0.713914303	0.713914303	AT1G23100_AT3G53600	GroES-like	AT3G53600
AT4G37910	AT3G53600	0.929444462	0.929444462	AT3G53600_AT4G37910	mtHSC70-1	AT3G53600
AT5G09590	AT3G53600	0.908980569	0.908980569	AT3G53600_AT5G09590	mtHSC70-5	AT3G53600
AT1G65640	AT3G53600	0.9183383	0.9183383	AT1G65640_AT3G53600	DegP4	AT3G53600
AT5G36950	AT3G53600	-0.834166637	0.834166637	AT3G53600_AT5G36950	DegP10	AT3G53600
AT3G16540	AT3G53600	0.765231656	0.765231656	AT3G16540_AT3G53600	DegP11	AT3G53600
AT1G20350	AT3G53600	0.959438932	0.959438932	AT1G20350_AT3G53600	TIM17-1	AT3G53600
AT5G11690	AT3G53600	-0.947124664	0.947124664	AT3G53600_AT5G11690	TIM17-3	AT3G53600
AT2G42710	AT3G53600	-0.838551361	0.838551361	AT2G42710_AT3G53600	RPL1	AT3G53600
AT3G12370	AT3G53600	-0.723566395	0.723566395	AT3G12370_AT3G53600	RPL10	AT3G53600
AT4G37660	AT3G53600	-0.799189381	0.799189381	AT3G53600_AT4G37660	RPL12C	AT3G53600
AT5G46160	AT3G53600	-0.820646138	0.820646138	AT3G53600_AT5G46160	HLP	AT3G53600
AT4G39880	AT3G53600	-0.846383414	0.846383414	AT3G53600_AT4G39880	RPL23A	AT3G53600
AT5G39800	AT3G53600	-0.763844821	0.763844821	AT3G53600_AT5G39800	RPL27C	AT3G53600
AT1G07070	AT3G53600	-0.735528058	0.735528058	AT1G07070_AT3G53600	RPL35AA	AT3G53600
AT3G59650	AT3G53600	-0.806652146	0.806652146	AT3G53600_AT3G59650	RPL51	AT3G53600
AT3G49080	AT3G53600	-0.784090634	0.784090634	AT3G49080_AT3G53600	RPS9	AT3G53600
AT3G27620	AT3G53600	0.971406845	0.971406845	AT3G27620_AT3G53600	AOX1c	AT3G53600
AT1G32350	AT3G53600	0.998920542	0.998920542	AT1G32350_AT3G53600	AOX1d	AT3G53600
AT5G64210	AT3G53600	0.996411923	0.996411923	AT3G53600_AT5G64210	AOX2	AT3G53600
AT2G29990	AT3G53600	0.953344313	0.953344313	AT2G29990_AT3G53600	NDA2	AT3G53600
AT4G05020	AT3G53600	0.986524241	0.986524241	AT3G53600_AT4G05020	NDB2	AT3G53600
AT4G21490	AT3G53600	0.960957666	0.960957666	AT3G53600_AT4G21490	NDB3	AT3G53600
AT2G20800	AT3G53600	0.999250691	0.999250691	AT2G20800_AT3G53600	NDB4	AT3G53600
AT1G14140	AT3G53600	-0.745934483	0.745934483	AT1G14140_AT3G53600	UCP3	AT3G53600
AT4G24570	AT3G53600	0.834039184	0.834039184	AT3G53600_AT4G24570	UCP4	AT3G53600
AT3G22830	AT3G53600	0.877764435	0.877764435	AT3G22830_AT3G53600	HSFA6B	AT3G53600
AT2G36270	AT3G53600	0.856645824	0.856645824	AT2G36270_AT3G53600	ABI5	AT3G53600
AT1G68500	AT3G50260	0.994119174	0.994119174	AT1G68500_AT3G50260	AT1G68500	CEJ1
AT3G61190	AT3G50260	0.828298565	0.828298565	AT3G50260_AT3G61190	BAP1	CEJ1
AT1G80820	AT3G50260	0.944421311	0.944421311	AT1G80820_AT3G50260	CCR2	CEJ1
AT1G09350	AT3G50260	0.990156235	0.990156235	AT1G09350_AT3G50260	GolS3	CEJ1
AT5G15960	AT3G50260	0.739806613	0.739806613	AT3G50260_AT5G15960	KIN1	CEJ1
AT2G17840	AT3G50260	0.996078823	0.996078823	AT2G17840_AT3G50260	ERD7	CEJ1
AT1G20440	AT3G50260	0.924574926	0.924574926	AT1G20440_AT3G50260	COR47	CEJ1
AT3G53990	AT3G50260	0.708109427	0.708109427	AT3G50260_AT3G53990	AT3G53990	CEJ1
AT1G16850	AT3G50260	0.995931673	0.995931673	AT1G16850_AT3G50260	AT1G16850	CEJ1
AT1G65630	AT3G50260	-0.836233865	0.836233865	AT1G65630_AT3G50260	DegP3	CEJ1
AT2G22500	AT3G50260	0.891348397	0.891348397	AT2G22500_AT3G50260	UCP5	CEJ1
AT1G34190	AT3G50260	0.822387673	0.822387673	AT1G34190_AT3G50260	NAC017	CEJ1
AT3G61190	AT1G68500	0.783859468	0.783859468	AT1G68500_AT3G61190	BAP1	AT1G68500
AT1G80820	AT1G68500	0.912105828	0.912105828	AT1G68500_AT1G80820	CCR2	AT1G68500
AT1G09350	AT1G68500	0.99857975	0.99857975	AT1G09350_AT1G68500	GolS3	AT1G68500
AT2G17840	AT1G68500	0.991535518	0.991535518	AT1G68500_AT2G17840	ERD7	AT1G68500
AT1G20440	AT1G68500	0.88790618	0.88790618	AT1G20440_AT1G68500	COR47	AT1G68500
AT1G16850	AT1G68500	0.998679387	0.998679387	AT1G16850_AT1G68500	AT1G16850	AT1G68500
AT1G65630	AT1G68500	-0.785527732	0.785527732	AT1G65630_AT1G68500	DegP3	AT1G68500
AT2G22500	AT1G68500	0.854320756	0.854320756	AT1G68500_AT2G22500	UCP5	AT1G68500
AT1G34190	AT1G68500	0.761606457	0.761606457	AT1G34190_AT1G68500	NAC017	AT1G68500
AT1G80820	AT3G61190	0.96421094	0.96421094	AT1G80820_AT3G61190	CCR2	BAP1
AT1G09350	AT3G61190	0.786012105	0.786012105	AT1G09350_AT3G61190	GolS3	BAP1
AT5G06760	AT3G61190	0.727289293	0.727289293	AT3G61190_AT5G06760	LEA4-5	BAP1
AT5G15960	AT3G61190	0.979790403	0.979790403	AT3G61190_AT5G15960	KIN1	BAP1
AT4G25490	AT3G61190	0.828305325	0.828305325	AT3G61190_AT4G25490	CBF1	BAP1
AT2G17840	AT3G61190	0.785763199	0.785763199	AT2G17840_AT3G61190	ERD7	BAP1
AT1G20440	AT3G61190	0.811472454	0.811472454	AT1G20440_AT3G61190	COR47	BAP1
AT3G53990	AT3G61190	0.932296522	0.932296522	AT3G53990_AT3G61190	AT3G53990	BAP1
AT1G61340	AT3G61190	0.929950266	0.929950266	AT1G61340_AT3G61190	FBS1	BAP1
AT1G16850	AT3G61190	0.805046574	0.805046574	AT1G16850_AT3G61190	AT1G16850	BAP1
AT1G65630	AT3G61190	-0.700036585	0.700036585	AT1G65630_AT3G61190	DegP3	BAP1
AT3G16540	AT3G61190	0.733771809	0.733771809	AT3G16540_AT3G61190	DegP11	BAP1
AT4G36420	AT3G61190	-0.702536861	0.702536861	AT3G61190_AT4G36420	RPL12B	BAP1
AT1G14140	AT3G61190	-0.833847299	0.833847299	AT1G14140_AT3G61190	UCP3	BAP1
AT4G24570	AT3G61190	0.854067062	0.854067062	AT3G61190_AT4G24570	UCP4	BAP1
AT2G22500	AT3G61190	0.991432442	0.991432442	AT2G22500_AT3G61190	UCP5	BAP1
AT3G22830	AT3G61190	0.827543017	0.827543017	AT3G22830_AT3G61190	HSFA6B	BAP1
AT1G34190	AT3G61190	0.819277498	0.819277498	AT1G34190_AT3G61190	NAC017	BAP1
AT1G09350	AT1G80820	0.908966568	0.908966568	AT1G09350_AT1G80820	GolS3	CCR2
AT5G15960	AT1G80820	0.917195211	0.917195211	AT1G80820_AT5G15960	KIN1	CCR2
AT2G17840	AT1G80820	0.91936948	0.91936948	AT1G80820_AT2G17840	ERD7	CCR2
AT1G20440	AT1G80820	0.90981909	0.90981909	AT1G20440_AT1G80820	COR47	CCR2
AT3G53990	AT1G80820	0.882835274	0.882835274	AT1G80820_AT3G53990	AT3G53990	CCR2
AT1G61340	AT1G80820	0.805015782	0.805015782	AT1G61340_AT1G80820	FBS1	CCR2
AT1G16850	AT1G80820	0.924825217	0.924825217	AT1G16850_AT1G80820	AT1G16850	CCR2
AT1G65630	AT1G80820	-0.820446653	0.820446653	AT1G65630_AT1G80820	DegP3	CCR2
AT1G14140	AT1G80820	-0.736745212	0.736745212	AT1G14140_AT1G80820	UCP3	CCR2
AT2G22500	AT1G80820	0.989232325	0.989232325	AT1G80820_AT2G22500	UCP5	CCR2
AT1G34190	AT1G80820	0.874293701	0.874293701	AT1G34190_AT1G80820	NAC017	CCR2
AT2G17840	AT1G09350	0.986247585	0.986247585	AT1G09350_AT2G17840	ERD7	GolS3
AT1G20440	AT1G09350	0.880057177	0.880057177	AT1G09350_AT1G20440	COR47	GolS3
AT1G16850	AT1G09350	0.998560932	0.998560932	AT1G09350_AT1G16850	AT1G16850	GolS3
AT1G65630	AT1G09350	-0.759466959	0.759466959	AT1G09350_AT1G65630	DegP3	GolS3
AT2G22500	AT1G09350	0.853934838	0.853934838	AT1G09350_AT2G22500	UCP5	GolS3
AT1G34190	AT1G09350	0.749582436	0.749582436	AT1G09350_AT1G34190	NAC017	GolS3
AT5G15960	AT5G06760	0.81029018	0.81029018	AT5G06760_AT5G15960	KIN1	LEA4-5
AT4G25490	AT5G06760	0.98689817	0.98689817	AT4G25490_AT5G06760	CBF1	LEA4-5
AT5G05410	AT5G06760	0.975318672	0.975318672	AT5G05410_AT5G06760	DREB2A	LEA4-5
AT4G36990	AT5G06760	0.795268224	0.795268224	AT4G36990_AT5G06760	HSF4	LEA4-5
AT3G53990	AT5G06760	0.781525909	0.781525909	AT3G53990_AT5G06760	AT3G53990	LEA4-5
AT3G63350	AT5G06760	0.923797681	0.923797681	AT3G63350_AT5G06760	AT-HSFA7B	LEA4-5
AT2G38340	AT5G06760	0.95478453	0.95478453	AT2G38340_AT5G06760	DREB19	LEA4-5
AT1G35910	AT5G06760	0.983169587	0.983169587	AT1G35910_AT5G06760	TPPD	LEA4-5
AT3G63060	AT5G06760	0.927342651	0.927342651	AT3G63060_AT5G06760	EDL3	LEA4-5
AT2G32140	AT5G06760	0.947346094	0.947346094	AT2G32140_AT5G06760	AT2G32140	LEA4-5
AT3G23250	AT5G06760	0.967499098	0.967499098	AT3G23250_AT5G06760	MYB15	LEA4-5
AT2G18190	AT5G06760	0.928684067	0.928684067	AT2G18190_AT5G06760	AT2G18190	LEA4-5
AT2G47190	AT5G06760	0.936248152	0.936248152	AT2G47190_AT5G06760	MYB2	LEA4-5
AT2G01430	AT5G06760	0.863055099	0.863055099	AT2G01430_AT5G06760	HB17	LEA4-5
AT2G03760	AT5G06760	0.934355687	0.934355687	AT2G03760_AT5G06760	SOT12	LEA4-5
AT3G08720	AT5G06760	0.954808636	0.954808636	AT3G08720_AT5G06760	S6K2	LEA4-5
AT3G60120	AT5G06760	0.992478013	0.992478013	AT3G60120_AT5G06760	BGLU27	LEA4-5
AT5G28510	AT5G06760	0.932319228	0.932319228	AT5G06760_AT5G28510	BGLU24	LEA4-5
AT3G49580	AT5G06760	0.961887769	0.961887769	AT3G49580_AT5G06760	LSU1	LEA4-5
AT1G61340	AT5G06760	0.928690092	0.928690092	AT1G61340_AT5G06760	FBS1	LEA4-5
AT3G60140	AT5G06760	0.850366555	0.850366555	AT3G60140_AT5G06760	DIN2	LEA4-5
AT1G59860	AT5G06760	0.897691785	0.897691785	AT1G59860_AT5G06760	AT1G59860	LEA4-5
AT3G23990	AT5G06760	-0.711865934	0.711865934	AT3G23990_AT5G06760	HSP60-3B	LEA4-5
AT4G37910	AT5G06760	0.814512838	0.814512838	AT4G37910_AT5G06760	mtHSC70-1	LEA4-5
AT5G09590	AT5G06760	0.75587087	0.75587087	AT5G06760_AT5G09590	mtHSC70-5	LEA4-5
AT1G65640	AT5G06760	0.953974205	0.953974205	AT1G65640_AT5G06760	DegP4	LEA4-5
AT5G36950	AT5G06760	-0.906841761	0.906841761	AT5G06760_AT5G36950	DegP10	LEA4-5
AT3G16540	AT5G06760	0.858951324	0.858951324	AT3G16540_AT5G06760	DegP11	LEA4-5
AT1G20350	AT5G06760	0.855614858	0.855614858	AT1G20350_AT5G06760	TIM17-1	LEA4-5
AT5G11690	AT5G06760	-0.961056843	0.961056843	AT5G06760_AT5G11690	TIM17-3	LEA4-5
AT2G42710	AT5G06760	-0.887152725	0.887152725	AT2G42710_AT5G06760	RPL1	LEA4-5
AT3G12370	AT5G06760	-0.790607371	0.790607371	AT3G12370_AT5G06760	RPL10	LEA4-5
AT4G36420	AT5G06760	-0.725799446	0.725799446	AT4G36420_AT5G06760	RPL12B	LEA4-5
AT4G37660	AT5G06760	-0.820071214	0.820071214	AT4G37660_AT5G06760	RPL12C	LEA4-5
AT1G17560	AT5G06760	-0.750771693	0.750771693	AT1G17560_AT5G06760	HLL	LEA4-5
AT5G46160	AT5G06760	-0.776728007	0.776728007	AT5G06760_AT5G46160	HLP	LEA4-5
AT4G39880	AT5G06760	-0.874437246	0.874437246	AT4G39880_AT5G06760	RPL23A	LEA4-5
AT5G39800	AT5G06760	-0.782517894	0.782517894	AT5G06760_AT5G39800	RPL27C	LEA4-5
AT3G59650	AT5G06760	-0.842784586	0.842784586	AT3G59650_AT5G06760	RPL51	LEA4-5
AT3G03600	AT5G06760	-0.723364447	0.723364447	AT3G03600_AT5G06760	RPS2	LEA4-5
AT3G49080	AT5G06760	-0.754336518	0.754336518	AT3G49080_AT5G06760	RPS9	LEA4-5
AT3G27620	AT5G06760	0.839713965	0.839713965	AT3G27620_AT5G06760	AOX1c	LEA4-5
AT1G32350	AT5G06760	0.92654345	0.92654345	AT1G32350_AT5G06760	AOX1d	LEA4-5
AT5G64210	AT5G06760	0.960966975	0.960966975	AT5G06760_AT5G64210	AOX2	LEA4-5
AT2G29990	AT5G06760	0.867553442	0.867553442	AT2G29990_AT5G06760	NDA2	LEA4-5
AT4G05020	AT5G06760	0.952703697	0.952703697	AT4G05020_AT5G06760	NDB2	LEA4-5
AT4G21490	AT5G06760	0.972545863	0.972545863	AT4G21490_AT5G06760	NDB3	LEA4-5
AT2G20800	AT5G06760	0.929599294	0.929599294	AT2G20800_AT5G06760	NDB4	LEA4-5
AT1G14140	AT5G06760	-0.88283962	0.88283962	AT1G14140_AT5G06760	UCP3	LEA4-5
AT4G24570	AT5G06760	0.965023211	0.965023211	AT4G24570_AT5G06760	UCP4	LEA4-5
AT3G22830	AT5G06760	0.986936227	0.986936227	AT3G22830_AT5G06760	HSFA6B	LEA4-5
AT2G36270	AT5G06760	0.8931404	0.8931404	AT2G36270_AT5G06760	ABI5	LEA4-5
AT4G25490	AT5G15960	0.889980644	0.889980644	AT4G25490_AT5G15960	CBF1	KIN1
AT1G20440	AT5G15960	0.792575903	0.792575903	AT1G20440_AT5G15960	COR47	KIN1
AT3G53990	AT5G15960	0.980717991	0.980717991	AT3G53990_AT5G15960	AT3G53990	KIN1
AT1G35910	AT5G15960	0.714778136	0.714778136	AT1G35910_AT5G15960	TPPD	KIN1
AT3G60120	AT5G15960	0.736512161	0.736512161	AT3G60120_AT5G15960	BGLU27	KIN1
AT1G61340	AT5G15960	0.963824555	0.963824555	AT1G61340_AT5G15960	FBS1	KIN1
AT1G16850	AT5G15960	0.704491226	0.704491226	AT1G16850_AT5G15960	AT1G16850	KIN1
AT1G65630	AT5G15960	-0.704818863	0.704818863	AT1G65630_AT5G15960	DegP3	KIN1
AT1G65640	AT5G15960	0.774606479	0.774606479	AT1G65640_AT5G15960	DegP4	KIN1
AT5G36950	AT5G15960	-0.71426122	0.71426122	AT5G15960_AT5G36950	DegP10	KIN1
AT3G16540	AT5G15960	0.833147723	0.833147723	AT3G16540_AT5G15960	DegP11	KIN1
AT5G11690	AT5G15960	-0.727456405	0.727456405	AT5G11690_AT5G15960	TIM17-3	KIN1
AT1G14140	AT5G15960	-0.915859514	0.915859514	AT1G14140_AT5G15960	UCP3	KIN1
AT4G24570	AT5G15960	0.889025095	0.889025095	AT4G24570_AT5G15960	UCP4	KIN1
AT2G22500	AT5G15960	0.953349131	0.953349131	AT2G22500_AT5G15960	UCP5	KIN1
AT3G22830	AT5G15960	0.892786486	0.892786486	AT3G22830_AT5G15960	HSFA6B	KIN1
AT2G36270	AT5G15960	0.75914928	0.75914928	AT2G36270_AT5G15960	ABI5	KIN1
AT1G34190	AT5G15960	0.848300957	0.848300957	AT1G34190_AT5G15960	NAC017	KIN1
AT5G05410	AT4G25490	0.927895531	0.927895531	AT4G25490_AT5G05410	DREB2A	CBF1
AT4G36990	AT4G25490	0.726371786	0.726371786	AT4G25490_AT4G36990	HSF4	CBF1
AT3G53990	AT4G25490	0.853584608	0.853584608	AT3G53990_AT4G25490	AT3G53990	CBF1
AT3G63350	AT4G25490	0.849969201	0.849969201	AT3G63350_AT4G25490	AT-HSFA7B	CBF1
AT2G38340	AT4G25490	0.895596664	0.895596664	AT2G38340_AT4G25490	DREB19	CBF1
AT1G35910	AT4G25490	0.943220893	0.943220893	AT1G35910_AT4G25490	TPPD	CBF1
AT3G63060	AT4G25490	0.854852988	0.854852988	AT3G63060_AT4G25490	EDL3	CBF1
AT2G32140	AT4G25490	0.883309934	0.883309934	AT2G32140_AT4G25490	AT2G32140	CBF1
AT3G23250	AT4G25490	0.914078133	0.914078133	AT3G23250_AT4G25490	MYB15	CBF1
AT2G18190	AT4G25490	0.856689289	0.856689289	AT2G18190_AT4G25490	AT2G18190	CBF1
AT2G47190	AT4G25490	0.868611429	0.868611429	AT2G47190_AT4G25490	MYB2	CBF1
AT2G01430	AT4G25490	0.786197621	0.786197621	AT2G01430_AT4G25490	HB17	CBF1
AT2G03760	AT4G25490	0.86463441	0.86463441	AT2G03760_AT4G25490	SOT12	CBF1
AT3G08720	AT4G25490	0.894765541	0.894765541	AT3G08720_AT4G25490	S6K2	CBF1
AT3G60120	AT4G25490	0.959979336	0.959979336	AT3G60120_AT4G25490	BGLU27	CBF1
AT5G28510	AT4G25490	0.861802166	0.861802166	AT4G25490_AT5G28510	BGLU24	CBF1
AT3G49580	AT4G25490	0.905426184	0.905426184	AT3G49580_AT4G25490	LSU1	CBF1
AT1G61340	AT4G25490	0.976231934	0.976231934	AT1G61340_AT4G25490	FBS1	CBF1
AT3G60140	AT4G25490	0.7722728	0.7722728	AT3G60140_AT4G25490	DIN2	CBF1
AT1G59860	AT4G25490	0.817158656	0.817158656	AT1G59860_AT4G25490	AT1G59860	CBF1
AT3G23990	AT4G25490	-0.700411109	0.700411109	AT3G23990_AT4G25490	HSP60-3B	CBF1
AT4G37910	AT4G25490	0.726279212	0.726279212	AT4G25490_AT4G37910	mtHSC70-1	CBF1
AT1G65640	AT4G25490	0.930823472	0.930823472	AT1G65640_AT4G25490	DegP4	CBF1
AT5G36950	AT4G25490	-0.904755824	0.904755824	AT4G25490_AT5G36950	DegP10	CBF1
AT3G16540	AT4G25490	0.869990876	0.869990876	AT3G16540_AT4G25490	DegP11	CBF1
AT1G20350	AT4G25490	0.770486078	0.770486078	AT1G20350_AT4G25490	TIM17-1	CBF1
AT5G11690	AT4G25490	-0.927295529	0.927295529	AT4G25490_AT5G11690	TIM17-3	CBF1
AT2G42710	AT4G25490	-0.875202065	0.875202065	AT2G42710_AT4G25490	RPL1	CBF1
AT3G12370	AT4G25490	-0.792037142	0.792037142	AT3G12370_AT4G25490	RPL10	CBF1
AT4G36420	AT4G25490	-0.76333172	0.76333172	AT4G25490_AT4G36420	RPL12B	CBF1
AT4G37660	AT4G25490	-0.798271641	0.798271641	AT4G25490_AT4G37660	RPL12C	CBF1
AT1G17560	AT4G25490	-0.756554216	0.756554216	AT1G17560_AT4G25490	HLL	CBF1
AT5G46160	AT4G25490	-0.721942471	0.721942471	AT4G25490_AT5G46160	HLP	CBF1
AT4G39880	AT4G25490	-0.851027996	0.851027996	AT4G25490_AT4G39880	RPL23A	CBF1
AT5G39800	AT4G25490	-0.761257844	0.761257844	AT4G25490_AT5G39800	RPL27C	CBF1
AT3G59650	AT4G25490	-0.82691494	0.82691494	AT3G59650_AT4G25490	RPL51	CBF1
AT3G03600	AT4G25490	-0.724663525	0.724663525	AT3G03600_AT4G25490	RPS2	CBF1
AT3G49080	AT4G25490	-0.708692703	0.708692703	AT3G49080_AT4G25490	RPS9	CBF1
AT3G27620	AT4G25490	0.741952346	0.741952346	AT3G27620_AT4G25490	AOX1c	CBF1
AT1G32350	AT4G25490	0.853734041	0.853734041	AT1G32350_AT4G25490	AOX1d	CBF1
AT5G64210	AT4G25490	0.904353708	0.904353708	AT4G25490_AT5G64210	AOX2	CBF1
AT2G29990	AT4G25490	0.790613743	0.790613743	AT2G29990_AT4G25490	NDA2	CBF1
AT4G05020	AT4G25490	0.897998695	0.897998695	AT4G05020_AT4G25490	NDB2	CBF1
AT4G21490	AT4G25490	0.938242449	0.938242449	AT4G21490_AT4G25490	NDB3	CBF1
AT2G20800	AT4G25490	0.857974527	0.857974527	AT2G20800_AT4G25490	NDB4	CBF1
AT1G14140	AT4G25490	-0.913377486	0.913377486	AT1G14140_AT4G25490	UCP3	CBF1
AT4G24570	AT4G25490	0.989401191	0.989401191	AT4G24570_AT4G25490	UCP4	CBF1
AT2G22500	AT4G25490	0.753359279	0.753359279	AT2G22500_AT4G25490	UCP5	CBF1
AT3G22830	AT4G25490	0.999615577	0.999615577	AT3G22830_AT4G25490	HSFA6B	CBF1
AT2G36270	AT4G25490	0.874798315	0.874798315	AT2G36270_AT4G25490	ABI5	CBF1
AT1G20440	AT2G21660	0.773390644	0.773390644	AT1G20440_AT2G21660	COR47	GRP7
AT1G15380	AT2G21660	0.72092904	0.72092904	AT1G15380_AT2G21660	GLYI4	GRP7
AT3G27280	AT2G21660	0.761559121	0.761559121	AT2G21660_AT3G27280	PHB4	GRP7
AT1G23100	AT2G21660	0.706390078	0.706390078	AT1G23100_AT2G21660	GroES-like	GRP7
AT5G53170	AT2G21660	-0.839908023	0.839908023	AT2G21660_AT5G53170	FTSH11	GRP7
AT1G65630	AT2G21660	-0.938060927	0.938060927	AT1G65630_AT2G21660	DegP3	GRP7
AT2G37410	AT2G21660	0.725851264	0.725851264	AT2G21660_AT2G37410	TIM17-2	GRP7
AT2G20060	AT2G21660	0.735780647	0.735780647	AT2G20060_AT2G21660	RPL4	GRP7
AT4G30930	AT2G21660	0.706768757	0.706768757	AT2G21660_AT4G30930	NFD1	GRP7
AT1G07830	AT2G21660	0.703148933	0.703148933	AT1G07830_AT2G21660	RPL29	GRP7
AT1G07180	AT2G21660	-0.962169538	0.962169538	AT1G07180_AT2G21660	NDA1	GRP7
AT5G08740	AT2G21660	-0.880275818	0.880275818	AT2G21660_AT5G08740	NDC1	GRP7
AT1G34190	AT2G21660	0.809291938	0.809291938	AT1G34190_AT2G21660	NAC017	GRP7
AT1G20440	AT2G17840	0.935309485	0.935309485	AT1G20440_AT2G17840	COR47	ERD7
AT1G16850	AT2G17840	0.992350753	0.992350753	AT1G16850_AT2G17840	AT1G16850	ERD7
AT1G65630	AT2G17840	-0.854870437	0.854870437	AT1G65630_AT2G17840	DegP3	ERD7
AT2G22500	AT2G17840	0.854963936	0.854963936	AT2G17840_AT2G22500	UCP5	ERD7
AT1G34190	AT2G17840	0.829028361	0.829028361	AT1G34190_AT2G17840	NAC017	ERD7
AT4G10250	AT4G27670	0.990253429	0.990253429	AT4G10250_AT4G27670	ATHSP22.0	HSP21
AT1G53540	AT4G27670	0.869925569	0.869925569	AT1G53540_AT4G27670	AT1G53540	HSP21
AT5G37670	AT4G27670	0.998079178	0.998079178	AT4G27670_AT5G37670	AT5G37670	HSP21
AT1G15380	AT4G27670	0.730063284	0.730063284	AT1G15380_AT4G27670	GLYI4	HSP21
AT2G29500	AT4G27670	0.973780816	0.973780816	AT2G29500_AT4G27670	AT2G29500	HSP21
AT4G21320	AT4G27670	0.993829266	0.993829266	AT4G21320_AT4G27670	HSA32	HSP21
AT5G12020	AT4G27670	0.956153704	0.956153704	AT4G27670_AT5G12020	HSP17.6II	HSP21
AT2G32120	AT4G27670	0.986956838	0.986956838	AT2G32120_AT4G27670	HSP70T-2	HSP21
AT1G16030	AT4G27670	0.981737942	0.981737942	AT1G16030_AT4G27670	Hsp70b	HSP21
AT3G05790	AT4G27670	0.997182612	0.997182612	AT3G05790_AT4G27670	LON4	HSP21
AT1G07510	AT4G27670	0.749913144	0.749913144	AT1G07510_AT4G27670	FTSH10	HSP21
AT5G27660	AT4G27670	0.704155246	0.704155246	AT4G27670_AT5G27660	DegP14	HSP21
AT2G37410	AT4G27670	0.737918613	0.737918613	AT2G37410_AT4G27670	TIM17-2	HSP21
AT1G70190	AT4G27670	0.716563047	0.716563047	AT1G70190_AT4G27670	RPL12A	HSP21
AT4G36420	AT4G27670	0.75813381	0.75813381	AT4G27670_AT4G36420	RPL12B	HSP21
AT5G09770	AT4G27670	0.815328374	0.815328374	AT4G27670_AT5G09770	RPL17B	HSP21
AT4G16030	AT4G27670	0.70553071	0.70553071	AT4G16030_AT4G27670	RPL19D	HSP21
AT2G16930	AT4G27670	0.800939499	0.800939499	AT2G16930_AT4G27670	RPL27A	HSP21
AT3G03600	AT4G27670	0.798598821	0.798598821	AT3G03600_AT4G27670	RPS2	HSP21
AT5G10230	AT1G09090	0.996782521	0.996782521	AT1G09090_AT5G10230	ANNAT7	RBOHB
AT3G27280	AT1G09090	0.746834748	0.746834748	AT1G09090_AT3G27280	PHB4	RBOHB
AT3G23990	AT1G09090	0.746528528	0.746528528	AT1G09090_AT3G23990	HSP60-3B	RBOHB
AT2G33210	AT1G09090	0.981611888	0.981611888	AT1G09090_AT2G33210	HSP60-2	RBOHB
AT3G13860	AT1G09090	0.778181185	0.778181185	AT1G09090_AT3G13860	HSP60-3A	RBOHB
AT3G05780	AT1G09090	0.857586919	0.857586919	AT1G09090_AT3G05780	LON3	RBOHB
AT1G17560	AT1G09090	0.760158991	0.760158991	AT1G09090_AT1G17560	HLL	RBOHB
AT5G46160	AT1G09090	0.778188012	0.778188012	AT1G09090_AT5G46160	HLP	RBOHB
AT4G23620	AT1G09090	0.793570475	0.793570475	AT1G09090_AT4G23620	RPL15A	RBOHB
AT4G39880	AT1G09090	0.751637762	0.751637762	AT1G09090_AT4G39880	RPL23A	RBOHB
AT3G49080	AT1G09090	0.77154391	0.77154391	AT1G09090_AT3G49080	RPS9	RBOHB
AT1G53540	AT4G10250	0.930038426	0.930038426	AT1G53540_AT4G10250	AT1G53540	ATHSP22.0
AT5G37670	AT4G10250	0.993885309	0.993885309	AT4G10250_AT5G37670	AT5G37670	ATHSP22.0
AT2G46240	AT4G10250	0.776221652	0.776221652	AT2G46240_AT4G10250	BAG6	ATHSP22.0
AT2G29500	AT4G10250	0.995701099	0.995701099	AT2G29500_AT4G10250	AT2G29500	ATHSP22.0
AT4G21320	AT4G10250	0.998377299	0.998377299	AT4G10250_AT4G21320	HSA32	ATHSP22.0
AT5G12020	AT4G10250	0.985991964	0.985991964	AT4G10250_AT5G12020	HSP17.6II	ATHSP22.0
AT2G32120	AT4G10250	0.998622149	0.998622149	AT2G32120_AT4G10250	HSP70T-2	ATHSP22.0
AT1G16030	AT4G10250	0.995679194	0.995679194	AT1G16030_AT4G10250	Hsp70b	ATHSP22.0
AT3G05790	AT4G10250	0.979401504	0.979401504	AT3G05790_AT4G10250	LON4	ATHSP22.0
AT1G07510	AT4G10250	0.722145525	0.722145525	AT1G07510_AT4G10250	FTSH10	ATHSP22.0
AT5G27660	AT4G10250	0.745772303	0.745772303	AT4G10250_AT5G27660	DegP14	ATHSP22.0
AT2G37410	AT4G10250	0.733992482	0.733992482	AT2G37410_AT4G10250	TIM17-2	ATHSP22.0
AT5G09770	AT4G10250	0.751643903	0.751643903	AT4G10250_AT5G09770	RPL17B	ATHSP22.0
AT2G16930	AT4G10250	0.742085748	0.742085748	AT2G16930_AT4G10250	RPL27A	ATHSP22.0
AT3G03600	AT4G10250	0.723081457	0.723081457	AT3G03600_AT4G10250	RPS2	ATHSP22.0
AT5G37670	AT1G53540	0.886709033	0.886709033	AT1G53540_AT5G37670	AT5G37670	AT1G53540
AT2G46240	AT1G53540	0.952041825	0.952041825	AT1G53540_AT2G46240	BAG6	AT1G53540
AT5G12030	AT1G53540	0.895253006	0.895253006	AT1G53540_AT5G12030	HSP17.6A	AT1G53540
AT3G46230	AT1G53540	0.865578428	0.865578428	AT1G53540_AT3G46230	HSP17.4	AT1G53540
AT2G29500	AT1G53540	0.9578003	0.9578003	AT1G53540_AT2G29500	AT2G29500	AT1G53540
AT4G21320	AT1G53540	0.914322872	0.914322872	AT1G53540_AT4G21320	HSA32	AT1G53540
AT5G12020	AT1G53540	0.968094004	0.968094004	AT1G53540_AT5G12020	HSP17.6II	AT1G53540
AT2G32120	AT1G53540	0.933571554	0.933571554	AT1G53540_AT2G32120	HSP70T-2	AT1G53540
AT1G16030	AT1G53540	0.936584657	0.936584657	AT1G16030_AT1G53540	Hsp70b	AT1G53540
AT3G05790	AT1G53540	0.837811458	0.837811458	AT1G53540_AT3G05790	LON4	AT1G53540
AT5G27660	AT1G53540	0.799510878	0.799510878	AT1G53540_AT5G27660	DegP14	AT1G53540
AT2G07715	AT1G53540	0.898455942	0.898455942	AT1G53540_AT2G07715	RPL2A	AT1G53540
AT2G46240	AT5G37670	0.704365753	0.704365753	AT2G46240_AT5G37670	BAG6	AT5G37670
AT2G29500	AT5G37670	0.982051851	0.982051851	AT2G29500_AT5G37670	AT2G29500	AT5G37670
AT4G21320	AT5G37670	0.997698808	0.997698808	AT4G21320_AT5G37670	HSA32	AT5G37670
AT5G12020	AT5G37670	0.968830133	0.968830133	AT5G12020_AT5G37670	HSP17.6II	AT5G37670
AT2G32120	AT5G37670	0.99263439	0.99263439	AT2G32120_AT5G37670	HSP70T-2	AT5G37670
AT1G16030	AT5G37670	0.989327155	0.989327155	AT1G16030_AT5G37670	Hsp70b	AT5G37670
AT3G05790	AT5G37670	0.995228951	0.995228951	AT3G05790_AT5G37670	LON4	AT5G37670
AT1G07510	AT5G37670	0.723740473	0.723740473	AT1G07510_AT5G37670	FTSH10	AT5G37670
AT2G37410	AT5G37670	0.713898524	0.713898524	AT2G37410_AT5G37670	TIM17-2	AT5G37670
AT4G36420	AT5G37670	0.748078147	0.748078147	AT4G36420_AT5G37670	RPL12B	AT5G37670
AT5G09770	AT5G37670	0.784985062	0.784985062	AT5G09770_AT5G37670	RPL17B	AT5G37670
AT2G16930	AT5G37670	0.785876792	0.785876792	AT2G16930_AT5G37670	RPL27A	AT5G37670
AT3G03600	AT5G37670	0.776560098	0.776560098	AT3G03600_AT5G37670	RPS2	AT5G37670
AT5G12030	AT2G46240	0.985511218	0.985511218	AT2G46240_AT5G12030	HSP17.6A	BAG6
AT3G46230	AT2G46240	0.97335881	0.97335881	AT2G46240_AT3G46230	HSP17.4	BAG6
AT2G29500	AT2G46240	0.8248915	0.8248915	AT2G29500_AT2G46240	AT2G29500	BAG6
AT4G21320	AT2G46240	0.748454307	0.748454307	AT2G46240_AT4G21320	HSA32	BAG6
AT4G36990	AT2G46240	0.749845147	0.749845147	AT2G46240_AT4G36990	HSF4	BAG6
AT5G12020	AT2G46240	0.846381779	0.846381779	AT2G46240_AT5G12020	HSP17.6II	BAG6
AT2G32120	AT2G46240	0.781238467	0.781238467	AT2G32120_AT2G46240	HSP70T-2	BAG6
AT1G16030	AT2G46240	0.786899772	0.786899772	AT1G16030_AT2G46240	Hsp70b	BAG6
AT3G60140	AT2G46240	0.789619672	0.789619672	AT2G46240_AT3G60140	DIN2	BAG6
AT5G09590	AT2G46240	0.704661327	0.704661327	AT2G46240_AT5G09590	mtHSC70-5	BAG6
AT5G27660	AT2G46240	0.792798353	0.792798353	AT2G46240_AT5G27660	DegP14	BAG6
AT2G07715	AT2G46240	0.973830558	0.973830558	AT2G07715_AT2G46240	RPL2A	BAG6
AT3G46230	AT5G12030	0.997916732	0.997916732	AT3G46230_AT5G12030	HSP17.4	HSP17.6A
AT2G29500	AT5G12030	0.729701019	0.729701019	AT2G29500_AT5G12030	AT2G29500	HSP17.6A
AT4G36990	AT5G12030	0.802780673	0.802780673	AT4G36990_AT5G12030	HSF4	HSP17.6A
AT5G12020	AT5G12030	0.763459109	0.763459109	AT5G12020_AT5G12030	HSP17.6II	HSP17.6A
AT3G63350	AT5G12030	0.708140896	0.708140896	AT3G63350_AT5G12030	AT-HSFA7B	HSP17.6A
AT2G38340	AT5G12030	0.710436842	0.710436842	AT2G38340_AT5G12030	DREB19	HSP17.6A
AT2G47190	AT5G12030	0.730666667	0.730666667	AT2G47190_AT5G12030	MYB2	HSP17.6A
AT2G01430	AT5G12030	0.772194856	0.772194856	AT2G01430_AT5G12030	HB17	HSP17.6A
AT3G60140	AT5G12030	0.86542601	0.86542601	AT3G60140_AT5G12030	DIN2	HSP17.6A
AT1G59860	AT5G12030	0.780160517	0.780160517	AT1G59860_AT5G12030	AT1G59860	HSP17.6A
AT5G09590	AT5G12030	0.786435332	0.786435332	AT5G09590_AT5G12030	mtHSC70-5	HSP17.6A
AT5G27660	AT5G12030	0.706109209	0.706109209	AT5G12030_AT5G27660	DegP14	HSP17.6A
AT1G65640	AT5G12030	0.741434271	0.741434271	AT1G65640_AT5G12030	DegP4	HSP17.6A
AT5G11690	AT5G12030	-0.734183494	0.734183494	AT5G11690_AT5G12030	TIM17-3	HSP17.6A
AT2G07715	AT5G12030	0.983466036	0.983466036	AT2G07715_AT5G12030	RPL2A	HSP17.6A
AT2G29990	AT5G12030	0.75146366	0.75146366	AT2G29990_AT5G12030	NDA2	HSP17.6A
AT3G27280	AT5G10230	0.784030772	0.784030772	AT3G27280_AT5G10230	PHB4	ANNAT7
AT3G23990	AT5G10230	0.765074443	0.765074443	AT3G23990_AT5G10230	HSP60-3B	ANNAT7
AT2G33210	AT5G10230	0.988435419	0.988435419	AT2G33210_AT5G10230	HSP60-2	ANNAT7
AT3G13860	AT5G10230	0.814123322	0.814123322	AT3G13860_AT5G10230	HSP60-3A	ANNAT7
AT3G05780	AT5G10230	0.846435354	0.846435354	AT3G05780_AT5G10230	LON3	ANNAT7
AT1G17560	AT5G10230	0.776686737	0.776686737	AT1G17560_AT5G10230	HLL	ANNAT7
AT5G46160	AT5G10230	0.752246668	0.752246668	AT5G10230_AT5G46160	HLP	ANNAT7
AT4G23620	AT5G10230	0.829871785	0.829871785	AT4G23620_AT5G10230	RPL15A	ANNAT7
AT4G39880	AT5G10230	0.733008988	0.733008988	AT4G39880_AT5G10230	RPL23A	ANNAT7
AT1G07070	AT5G10230	0.702842043	0.702842043	AT1G07070_AT5G10230	RPL35AA	ANNAT7
AT3G49080	AT5G10230	0.768571275	0.768571275	AT3G49080_AT5G10230	RPS9	ANNAT7
AT3G53990	AT1G20440	0.825792449	0.825792449	AT1G20440_AT3G53990	AT3G53990	COR47
AT1G16850	AT1G20440	0.902396094	0.902396094	AT1G16850_AT1G20440	AT1G16850	COR47
AT1G65630	AT1G20440	-0.934658618	0.934658618	AT1G20440_AT1G65630	DegP3	COR47
AT2G22500	AT1G20440	0.852827134	0.852827134	AT1G20440_AT2G22500	UCP5	COR47
AT1G34190	AT1G20440	0.968510652	0.968510652	AT1G20440_AT1G34190	NAC017	COR47
AT3G27280	AT1G15380	0.969194794	0.969194794	AT1G15380_AT3G27280	PHB4	GLYI4
AT1G23100	AT1G15380	0.908717147	0.908717147	AT1G15380_AT1G23100	GroES-like	GLYI4
AT3G23990	AT1G15380	0.897877461	0.897877461	AT1G15380_AT3G23990	HSP60-3B	GLYI4
AT2G33210	AT1G15380	0.712477592	0.712477592	AT1G15380_AT2G33210	HSP60-2	GLYI4
AT3G13860	AT1G15380	0.94545374	0.94545374	AT1G15380_AT3G13860	HSP60-3A	GLYI4
AT3G05790	AT1G15380	0.724740739	0.724740739	AT1G15380_AT3G05790	LON4	GLYI4
AT1G07510	AT1G15380	0.976344551	0.976344551	AT1G07510_AT1G15380	FTSH10	GLYI4
AT5G27660	AT1G15380	0.768707382	0.768707382	AT1G15380_AT5G27660	DegP14	GLYI4
AT2G37410	AT1G15380	0.934224107	0.934224107	AT1G15380_AT2G37410	TIM17-2	GLYI4
AT2G42710	AT1G15380	0.775386259	0.775386259	AT1G15380_AT2G42710	RPL1	GLYI4
AT2G20060	AT1G15380	0.991244147	0.991244147	AT1G15380_AT2G20060	RPL4	GLYI4
AT3G12370	AT1G15380	0.86281821	0.86281821	AT1G15380_AT3G12370	RPL10	GLYI4
AT1G70190	AT1G15380	0.98422251	0.98422251	AT1G15380_AT1G70190	RPL12A	GLYI4
AT4G36420	AT1G15380	0.823364209	0.823364209	AT1G15380_AT4G36420	RPL12B	GLYI4
AT4G37660	AT1G15380	0.859984114	0.859984114	AT1G15380_AT4G37660	RPL12C	GLYI4
AT3G01790	AT1G15380	0.973077761	0.973077761	AT1G15380_AT3G01790	RPL13	GLYI4
AT1G17560	AT1G15380	0.845431375	0.845431375	AT1G15380_AT1G17560	HLL	GLYI4
AT4G23620	AT1G15380	0.917019779	0.917019779	AT1G15380_AT4G23620	RPL15A	GLYI4
AT5G09770	AT1G15380	0.975832165	0.975832165	AT1G15380_AT5G09770	RPL17B	GLYI4
AT4G30930	AT1G15380	0.993261954	0.993261954	AT1G15380_AT4G30930	NFD1	GLYI4
AT2G16930	AT1G15380	0.886853965	0.886853965	AT1G15380_AT2G16930	RPL27A	GLYI4
AT5G39800	AT1G15380	0.890416192	0.890416192	AT1G15380_AT5G39800	RPL27C	GLYI4
AT1G07830	AT1G15380	0.970319496	0.970319496	AT1G07830_AT1G15380	RPL29	GLYI4
AT1G07070	AT1G15380	0.901881345	0.901881345	AT1G07070_AT1G15380	RPL35AA	GLYI4
AT3G59650	AT1G15380	0.83347759	0.83347759	AT1G15380_AT3G59650	RPL51	GLYI4
AT3G03600	AT1G15380	0.897414253	0.897414253	AT1G15380_AT3G03600	RPS2	GLYI4
AT3G49080	AT1G15380	0.801061493	0.801061493	AT1G15380_AT3G49080	RPS9	GLYI4
AT1G07180	AT1G15380	-0.791826586	0.791826586	AT1G07180_AT1G15380	NDA1	GLYI4
AT5G05410	AT3G46230	0.709292784	0.709292784	AT3G46230_AT5G05410	DREB2A	HSP17.4
AT4G36990	AT3G46230	0.827808359	0.827808359	AT3G46230_AT4G36990	HSF4	HSP17.4
AT5G12020	AT3G46230	0.722088636	0.722088636	AT3G46230_AT5G12020	HSP17.6II	HSP17.4
AT3G63350	AT3G46230	0.750902955	0.750902955	AT3G46230_AT3G63350	AT-HSFA7B	HSP17.4
AT2G38340	AT3G46230	0.75080817	0.75080817	AT2G38340_AT3G46230	DREB19	HSP17.4
AT1G35910	AT3G46230	0.703403318	0.703403318	AT1G35910_AT3G46230	TPPD	HSP17.4
AT3G63060	AT3G46230	0.731450288	0.731450288	AT3G46230_AT3G63060	EDL3	HSP17.4
AT2G32140	AT3G46230	0.728649751	0.728649751	AT2G32140_AT3G46230	AT2G32140	HSP17.4
AT2G18190	AT3G46230	0.733944822	0.733944822	AT2G18190_AT3G46230	AT2G18190	HSP17.4
AT2G47190	AT3G46230	0.770838341	0.770838341	AT2G47190_AT3G46230	MYB2	HSP17.4
AT2G01430	AT3G46230	0.806951783	0.806951783	AT2G01430_AT3G46230	HB17	HSP17.4
AT2G03760	AT3G46230	0.728862639	0.728862639	AT2G03760_AT3G46230	SOT12	HSP17.4
AT3G08720	AT3G46230	0.724061891	0.724061891	AT3G08720_AT3G46230	S6K2	HSP17.4
AT5G28510	AT3G46230	0.734091604	0.734091604	AT3G46230_AT5G28510	BGLU24	HSP17.4
AT3G60140	AT3G46230	0.892768208	0.892768208	AT3G46230_AT3G60140	DIN2	HSP17.4
AT1G59860	AT3G46230	0.817840405	0.817840405	AT1G59860_AT3G46230	AT1G59860	HSP17.4
AT4G37910	AT3G46230	0.730911286	0.730911286	AT3G46230_AT4G37910	mtHSC70-1	HSP17.4
AT5G09590	AT3G46230	0.820842411	0.820842411	AT3G46230_AT5G09590	mtHSC70-5	HSP17.4
AT1G65640	AT3G46230	0.768136586	0.768136586	AT1G65640_AT3G46230	DegP4	HSP17.4
AT5G11690	AT3G46230	-0.765209402	0.765209402	AT3G46230_AT5G11690	TIM17-3	HSP17.4
AT2G07715	AT3G46230	0.976314591	0.976314591	AT2G07715_AT3G46230	RPL2A	HSP17.4
AT3G27620	AT3G46230	0.731202896	0.731202896	AT3G27620_AT3G46230	AOX1c	HSP17.4
AT1G32350	AT3G46230	0.73293345	0.73293345	AT1G32350_AT3G46230	AOX1d	HSP17.4
AT5G64210	AT3G46230	0.730836407	0.730836407	AT3G46230_AT5G64210	AOX2	HSP17.4
AT2G29990	AT3G46230	0.788083213	0.788083213	AT2G29990_AT3G46230	NDA2	HSP17.4
AT2G20800	AT3G46230	0.731487029	0.731487029	AT2G20800_AT3G46230	NDB4	HSP17.4
AT4G21320	AT2G29500	0.992105233	0.992105233	AT2G29500_AT4G21320	HSA32	AT2G29500
AT5G12020	AT2G29500	0.995543933	0.995543933	AT2G29500_AT5G12020	HSP17.6II	AT2G29500
AT2G32120	AT2G29500	0.996980113	0.996980113	AT2G29500_AT2G32120	HSP70T-2	AT2G29500
AT1G16030	AT2G29500	0.996591518	0.996591518	AT1G16030_AT2G29500	Hsp70b	AT2G29500
AT3G05790	AT2G29500	0.959107283	0.959107283	AT2G29500_AT3G05790	LON4	AT2G29500
AT5G27660	AT2G29500	0.760264228	0.760264228	AT2G29500_AT5G27660	DegP14	AT2G29500
AT2G37410	AT2G29500	0.71909058	0.71909058	AT2G29500_AT2G37410	TIM17-2	AT2G29500
AT2G07715	AT2G29500	0.746436192	0.746436192	AT2G07715_AT2G29500	RPL2A	AT2G29500
AT5G09770	AT2G29500	0.702208759	0.702208759	AT2G29500_AT5G09770	RPL17B	AT2G29500
AT2G16930	AT2G29500	0.705594116	0.705594116	AT2G16930_AT2G29500	RPL27A	AT2G29500
AT4G36990	AT5G05410	0.875977308	0.875977308	AT4G36990_AT5G05410	HSF4	DREB2A
AT3G63350	AT5G05410	0.983900188	0.983900188	AT3G63350_AT5G05410	AT-HSFA7B	DREB2A
AT2G38340	AT5G05410	0.996700113	0.996700113	AT2G38340_AT5G05410	DREB19	DREB2A
AT1G35910	AT5G05410	0.998575853	0.998575853	AT1G35910_AT5G05410	TPPD	DREB2A
AT3G63060	AT5G05410	0.984316498	0.984316498	AT3G63060_AT5G05410	EDL3	DREB2A
AT2G32140	AT5G05410	0.993317031	0.993317031	AT2G32140_AT5G05410	AT2G32140	DREB2A
AT3G23250	AT5G05410	0.997666811	0.997666811	AT3G23250_AT5G05410	MYB15	DREB2A
AT2G18190	AT5G05410	0.98503273	0.98503273	AT2G18190_AT5G05410	AT2G18190	DREB2A
AT2G47190	AT5G05410	0.990663752	0.990663752	AT2G47190_AT5G05410	MYB2	DREB2A
AT2G01430	AT5G05410	0.942027992	0.942027992	AT2G01430_AT5G05410	HB17	DREB2A
AT2G03760	AT5G05410	0.987483476	0.987483476	AT2G03760_AT5G05410	SOT12	DREB2A
AT3G08720	AT5G05410	0.996210904	0.996210904	AT3G08720_AT5G05410	S6K2	DREB2A
AT3G60120	AT5G05410	0.993814995	0.993814995	AT3G60120_AT5G05410	BGLU27	DREB2A
AT5G28510	AT5G05410	0.987176953	0.987176953	AT5G05410_AT5G28510	BGLU24	DREB2A
AT3G49580	AT5G05410	0.996077876	0.996077876	AT3G49580_AT5G05410	LSU1	DREB2A
AT1G61340	AT5G05410	0.827539688	0.827539688	AT1G61340_AT5G05410	FBS1	DREB2A
AT3G60140	AT5G05410	0.935117656	0.935117656	AT3G60140_AT5G05410	DIN2	DREB2A
AT1G59860	AT5G05410	0.971761556	0.971761556	AT1G59860_AT5G05410	AT1G59860	DREB2A
AT4G37910	AT5G05410	0.905767921	0.905767921	AT4G37910_AT5G05410	mtHSC70-1	DREB2A
AT5G09590	AT5G05410	0.875239552	0.875239552	AT5G05410_AT5G09590	mtHSC70-5	DREB2A
AT1G65640	AT5G05410	0.956919839	0.956919839	AT1G65640_AT5G05410	DegP4	DREB2A
AT5G36950	AT5G05410	-0.856702611	0.856702611	AT5G05410_AT5G36950	DegP10	DREB2A
AT3G16540	AT5G05410	0.823974464	0.823974464	AT3G16540_AT5G05410	DegP11	DREB2A
AT1G20350	AT5G05410	0.922599124	0.922599124	AT1G20350_AT5G05410	TIM17-1	DREB2A
AT5G11690	AT5G05410	-0.973070519	0.973070519	AT5G05410_AT5G11690	TIM17-3	DREB2A
AT2G42710	AT5G05410	-0.843824498	0.843824498	AT2G42710_AT5G05410	RPL1	DREB2A
AT3G12370	AT5G05410	-0.725587578	0.725587578	AT3G12370_AT5G05410	RPL10	DREB2A
AT4G37660	AT5G05410	-0.785668912	0.785668912	AT4G37660_AT5G05410	RPL12C	DREB2A
AT5G46160	AT5G05410	-0.808879755	0.808879755	AT5G05410_AT5G46160	HLP	DREB2A
AT4G39880	AT5G05410	-0.859943111	0.859943111	AT4G39880_AT5G05410	RPL23A	DREB2A
AT5G39800	AT5G05410	-0.746498157	0.746498157	AT5G05410_AT5G39800	RPL27C	DREB2A
AT3G59650	AT5G05410	-0.802212469	0.802212469	AT3G59650_AT5G05410	RPL51	DREB2A
AT3G49080	AT5G05410	-0.761144759	0.761144759	AT3G49080_AT5G05410	RPS9	DREB2A
AT3G27620	AT5G05410	0.930653146	0.930653146	AT3G27620_AT5G05410	AOX1c	DREB2A
AT1G32350	AT5G05410	0.983921198	0.983921198	AT1G32350_AT5G05410	AOX1d	DREB2A
AT5G64210	AT5G05410	0.997379804	0.997379804	AT5G05410_AT5G64210	AOX2	DREB2A
AT2G29990	AT5G05410	0.944909876	0.944909876	AT2G29990_AT5G05410	NDA2	DREB2A
AT4G05020	AT5G05410	0.98718432	0.98718432	AT4G05020_AT5G05410	NDB2	DREB2A
AT4G21490	AT5G05410	0.971333432	0.971333432	AT4G21490_AT5G05410	NDB3	DREB2A
AT2G20800	AT5G05410	0.985271209	0.985271209	AT2G20800_AT5G05410	NDB4	DREB2A
AT1G14140	AT5G05410	-0.819917179	0.819917179	AT1G14140_AT5G05410	UCP3	DREB2A
AT4G24570	AT5G05410	0.885790619	0.885790619	AT4G24570_AT5G05410	UCP4	DREB2A
AT3G22830	AT5G05410	0.929680539	0.929680539	AT3G22830_AT5G05410	HSFA6B	DREB2A
AT2G36270	AT5G05410	0.895719144	0.895719144	AT2G36270_AT5G05410	ABI5	DREB2A
AT5G12020	AT4G21320	0.980536422	0.980536422	AT4G21320_AT5G12020	HSP17.6II	HSA32
AT2G32120	AT4G21320	0.998556009	0.998556009	AT2G32120_AT4G21320	HSP70T-2	HSA32
AT1G16030	AT4G21320	0.996577989	0.996577989	AT1G16030_AT4G21320	Hsp70b	HSA32
AT3G05790	AT4G21320	0.986751479	0.986751479	AT3G05790_AT4G21320	LON4	HSA32
AT1G07510	AT4G21320	0.727842579	0.727842579	AT1G07510_AT4G21320	FTSH10	HSA32
AT5G27660	AT4G21320	0.729483027	0.729483027	AT4G21320_AT5G27660	DegP14	HSA32
AT2G37410	AT4G21320	0.72863085	0.72863085	AT2G37410_AT4G21320	TIM17-2	HSA32
AT4G36420	AT4G21320	0.731226502	0.731226502	AT4G21320_AT4G36420	RPL12B	HSA32
AT5G09770	AT4G21320	0.767100493	0.767100493	AT4G21320_AT5G09770	RPL17B	HSA32
AT2G16930	AT4G21320	0.770441522	0.770441522	AT2G16930_AT4G21320	RPL27A	HSA32
AT3G03600	AT4G21320	0.751380809	0.751380809	AT3G03600_AT4G21320	RPS2	HSA32
AT3G63350	AT4G36990	0.878717633	0.878717633	AT3G63350_AT4G36990	AT-HSFA7B	HSF4
AT2G38340	AT4G36990	0.888388044	0.888388044	AT2G38340_AT4G36990	DREB19	HSF4
AT1G35910	AT4G36990	0.870734512	0.870734512	AT1G35910_AT4G36990	TPPD	HSF4
AT3G63060	AT4G36990	0.871390522	0.871390522	AT3G63060_AT4G36990	EDL3	HSF4
AT2G32140	AT4G36990	0.874780631	0.874780631	AT2G32140_AT4G36990	AT2G32140	HSF4
AT3G23250	AT4G36990	0.862103482	0.862103482	AT3G23250_AT4G36990	MYB15	HSF4
AT2G18190	AT4G36990	0.870311937	0.870311937	AT2G18190_AT4G36990	AT2G18190	HSF4
AT2G47190	AT4G36990	0.899321061	0.899321061	AT2G47190_AT4G36990	MYB2	HSF4
AT2G01430	AT4G36990	0.978498238	0.978498238	AT2G01430_AT4G36990	HB17	HSF4
AT2G03760	AT4G36990	0.87066516	0.87066516	AT2G03760_AT4G36990	SOT12	HSF4
AT3G08720	AT4G36990	0.885090839	0.885090839	AT3G08720_AT4G36990	S6K2	HSF4
AT3G60120	AT4G36990	0.836254121	0.836254121	AT3G60120_AT4G36990	BGLU27	HSF4
AT5G28510	AT4G36990	0.877583539	0.877583539	AT4G36990_AT5G28510	BGLU24	HSF4
AT3G49580	AT4G36990	0.865742565	0.865742565	AT3G49580_AT4G36990	LSU1	HSF4
AT3G60140	AT4G36990	0.965918649	0.965918649	AT3G60140_AT4G36990	DIN2	HSF4
AT1G59860	AT4G36990	0.894818825	0.894818825	AT1G59860_AT4G36990	AT1G59860	HSF4
AT4G37910	AT4G36990	0.951149085	0.951149085	AT4G36990_AT4G37910	mtHSC70-1	HSF4
AT5G09590	AT4G36990	0.949675944	0.949675944	AT4G36990_AT5G09590	mtHSC70-5	HSF4
AT5G53170	AT4G36990	-0.756511096	0.756511096	AT4G36990_AT5G53170	FTSH11	HSF4
AT1G65640	AT4G36990	0.851806293	0.851806293	AT1G65640_AT4G36990	DegP4	HSF4
AT3G16540	AT4G36990	0.849436468	0.849436468	AT3G16540_AT4G36990	DegP11	HSF4
AT1G20350	AT4G36990	0.730624449	0.730624449	AT1G20350_AT4G36990	TIM17-1	HSF4
AT5G11690	AT4G36990	-0.835196895	0.835196895	AT4G36990_AT5G11690	TIM17-3	HSF4
AT2G07715	AT4G36990	0.740053724	0.740053724	AT2G07715_AT4G36990	RPL2A	HSF4
AT3G27620	AT4G36990	0.833844054	0.833844054	AT3G27620_AT4G36990	AOX1c	HSF4
AT1G32350	AT4G36990	0.870011444	0.870011444	AT1G32350_AT4G36990	AOX1d	HSF4
AT5G64210	AT4G36990	0.868933298	0.868933298	AT4G36990_AT5G64210	AOX2	HSF4
AT2G29990	AT4G36990	0.972998911	0.972998911	AT2G29990_AT4G36990	NDA2	HSF4
AT4G05020	AT4G36990	0.899642439	0.899642439	AT4G05020_AT4G36990	NDB2	HSF4
AT4G21490	AT4G36990	0.739504869	0.739504869	AT4G21490_AT4G36990	NDB3	HSF4
AT2G20800	AT4G36990	0.869086521	0.869086521	AT2G20800_AT4G36990	NDB4	HSF4
AT5G08740	AT4G36990	-0.701457358	0.701457358	AT4G36990_AT5G08740	NDC1	HSF4
AT1G14140	AT4G36990	-0.789634136	0.789634136	AT1G14140_AT4G36990	UCP3	HSF4
AT3G22830	AT4G36990	0.740648711	0.740648711	AT3G22830_AT4G36990	HSFA6B	HSF4
AT2G36270	AT4G36990	0.928447942	0.928447942	AT2G36270_AT4G36990	ABI5	HSF4
AT2G32120	AT5G12020	0.987199381	0.987199381	AT2G32120_AT5G12020	HSP70T-2	HSP17.6II
AT1G16030	AT5G12020	0.987474165	0.987474165	AT1G16030_AT5G12020	Hsp70b	HSP17.6II
AT3G05790	AT5G12020	0.940677734	0.940677734	AT3G05790_AT5G12020	LON4	HSP17.6II
AT5G27660	AT5G12020	0.721730186	0.721730186	AT5G12020_AT5G27660	DegP14	HSP17.6II
AT2G07715	AT5G12020	0.783288316	0.783288316	AT2G07715_AT5G12020	RPL2A	HSP17.6II
AT1G16030	AT2G32120	0.999163607	0.999163607	AT1G16030_AT2G32120	Hsp70b	HSP70T-2
AT3G05790	AT2G32120	0.976695899	0.976695899	AT2G32120_AT3G05790	LON4	HSP70T-2
AT1G07510	AT2G32120	0.725215987	0.725215987	AT1G07510_AT2G32120	FTSH10	HSP70T-2
AT5G27660	AT2G32120	0.751207967	0.751207967	AT2G32120_AT5G27660	DegP14	HSP70T-2
AT2G37410	AT2G32120	0.734352434	0.734352434	AT2G32120_AT2G37410	TIM17-2	HSP70T-2
AT4G36420	AT2G32120	0.714105228	0.714105228	AT2G32120_AT4G36420	RPL12B	HSP70T-2
AT5G09770	AT2G32120	0.747591175	0.747591175	AT2G32120_AT5G09770	RPL17B	HSP70T-2
AT2G16930	AT2G32120	0.753874506	0.753874506	AT2G16930_AT2G32120	RPL27A	HSP70T-2
AT3G03600	AT2G32120	0.727064299	0.727064299	AT2G32120_AT3G03600	RPS2	HSP70T-2
AT1G35910	AT3G53990	0.706643205	0.706643205	AT1G35910_AT3G53990	TPPD	AT3G53990
AT3G60120	AT3G53990	0.714721871	0.714721871	AT3G53990_AT3G60120	BGLU27	AT3G53990
AT1G61340	AT3G53990	0.923132953	0.923132953	AT1G61340_AT3G53990	FBS1	AT3G53990
AT5G53170	AT3G53990	-0.791152894	0.791152894	AT3G53990_AT5G53170	FTSH11	AT3G53990
AT1G65630	AT3G53990	-0.777859666	0.777859666	AT1G65630_AT3G53990	DegP3	AT3G53990
AT1G65640	AT3G53990	0.78324055	0.78324055	AT1G65640_AT3G53990	DegP4	AT3G53990
AT3G16540	AT3G53990	0.879294637	0.879294637	AT3G16540_AT3G53990	DegP11	AT3G53990
AT5G11690	AT3G53990	-0.721128897	0.721128897	AT3G53990_AT5G11690	TIM17-3	AT3G53990
AT5G08740	AT3G53990	-0.762923992	0.762923992	AT3G53990_AT5G08740	NDC1	AT3G53990
AT1G14140	AT3G53990	-0.944587811	0.944587811	AT1G14140_AT3G53990	UCP3	AT3G53990
AT4G24570	AT3G53990	0.826068642	0.826068642	AT3G53990_AT4G24570	UCP4	AT3G53990
AT2G22500	AT3G53990	0.906280561	0.906280561	AT2G22500_AT3G53990	UCP5	AT3G53990
AT3G22830	AT3G53990	0.86152491	0.86152491	AT3G22830_AT3G53990	HSFA6B	AT3G53990
AT2G36270	AT3G53990	0.809428869	0.809428869	AT2G36270_AT3G53990	ABI5	AT3G53990
AT1G34190	AT3G53990	0.908158133	0.908158133	AT1G34190_AT3G53990	NAC017	AT3G53990
AT3G05790	AT1G16030	0.971744882	0.971744882	AT1G16030_AT3G05790	LON4	Hsp70b
AT1G07510	AT1G16030	0.721604594	0.721604594	AT1G07510_AT1G16030	FTSH10	Hsp70b
AT5G27660	AT1G16030	0.752512623	0.752512623	AT1G16030_AT5G27660	DegP14	Hsp70b
AT2G37410	AT1G16030	0.729621399	0.729621399	AT1G16030_AT2G37410	TIM17-2	Hsp70b
AT4G36420	AT1G16030	0.720999241	0.720999241	AT1G16030_AT4G36420	RPL12B	Hsp70b
AT5G09770	AT1G16030	0.738037762	0.738037762	AT1G16030_AT5G09770	RPL17B	Hsp70b
AT2G16930	AT1G16030	0.756753959	0.756753959	AT1G16030_AT2G16930	RPL27A	Hsp70b
AT3G03600	AT1G16030	0.723687726	0.723687726	AT1G16030_AT3G03600	RPS2	Hsp70b
AT2G38340	AT3G63350	0.993769004	0.993769004	AT2G38340_AT3G63350	DREB19	AT-HSFA7B
AT1G35910	AT3G63350	0.973542415	0.973542415	AT1G35910_AT3G63350	TPPD	AT-HSFA7B
AT3G63060	AT3G63350	0.999574681	0.999574681	AT3G63060_AT3G63350	EDL3	AT-HSFA7B
AT2G32140	AT3G63350	0.99775098	0.99775098	AT2G32140_AT3G63350	AT2G32140	AT-HSFA7B
AT3G23250	AT3G63350	0.990271485	0.990271485	AT3G23250_AT3G63350	MYB15	AT-HSFA7B
AT2G18190	AT3G63350	0.999665373	0.999665373	AT2G18190_AT3G63350	AT2G18190	AT-HSFA7B
AT2G47190	AT3G63350	0.99734103	0.99734103	AT2G47190_AT3G63350	MYB2	AT-HSFA7B
AT2G01430	AT3G63350	0.955650337	0.955650337	AT2G01430_AT3G63350	HB17	AT-HSFA7B
AT2G03760	AT3G63350	0.999333022	0.999333022	AT2G03760_AT3G63350	SOT12	AT-HSFA7B
AT3G08720	AT3G63350	0.995142061	0.995142061	AT3G08720_AT3G63350	S6K2	AT-HSFA7B
AT3G60120	AT3G63350	0.962946504	0.962946504	AT3G60120_AT3G63350	BGLU27	AT-HSFA7B
AT5G28510	AT3G63350	0.999529279	0.999529279	AT3G63350_AT5G28510	BGLU24	AT-HSFA7B
AT3G49580	AT3G63350	0.992320048	0.992320048	AT3G49580_AT3G63350	LSU1	AT-HSFA7B
AT1G61340	AT3G63350	0.716687415	0.716687415	AT1G61340_AT3G63350	FBS1	AT-HSFA7B
AT3G60140	AT3G63350	0.949125361	0.949125361	AT3G60140_AT3G63350	DIN2	AT-HSFA7B
AT1G59860	AT3G63350	0.994010453	0.994010453	AT1G59860_AT3G63350	AT1G59860	AT-HSFA7B
AT1G23100	AT3G63350	-0.709927978	0.709927978	AT1G23100_AT3G63350	GroES-like	AT-HSFA7B
AT4G37910	AT3G63350	0.93728461	0.93728461	AT3G63350_AT4G37910	mtHSC70-1	AT-HSFA7B
AT5G09590	AT3G63350	0.926209158	0.926209158	AT3G63350_AT5G09590	mtHSC70-5	AT-HSFA7B
AT1G65640	AT3G63350	0.910881692	0.910881692	AT1G65640_AT3G63350	DegP4	AT-HSFA7B
AT5G36950	AT3G63350	-0.811796843	0.811796843	AT3G63350_AT5G36950	DegP10	AT-HSFA7B
AT3G16540	AT3G63350	0.743289778	0.743289778	AT3G16540_AT3G63350	DegP11	AT-HSFA7B
AT1G20350	AT3G63350	0.963411787	0.963411787	AT1G20350_AT3G63350	TIM17-1	AT-HSFA7B
AT5G11690	AT3G63350	-0.941130898	0.941130898	AT3G63350_AT5G11690	TIM17-3	AT-HSFA7B
AT2G42710	AT3G63350	-0.814959619	0.814959619	AT2G42710_AT3G63350	RPL1	AT-HSFA7B
AT4G37660	AT3G63350	-0.775974744	0.775974744	AT3G63350_AT4G37660	RPL12C	AT-HSFA7B
AT5G46160	AT3G63350	-0.823686594	0.823686594	AT3G63350_AT5G46160	HLP	AT-HSFA7B
AT4G39880	AT3G63350	-0.835824365	0.835824365	AT3G63350_AT4G39880	RPL23A	AT-HSFA7B
AT5G39800	AT3G63350	-0.740555944	0.740555944	AT3G63350_AT5G39800	RPL27C	AT-HSFA7B
AT1G07070	AT3G63350	-0.727122306	0.727122306	AT1G07070_AT3G63350	RPL35AA	AT-HSFA7B
AT3G59650	AT3G63350	-0.783368046	0.783368046	AT3G59650_AT3G63350	RPL51	AT-HSFA7B
AT3G49080	AT3G63350	-0.777489833	0.777489833	AT3G49080_AT3G63350	RPS9	AT-HSFA7B
AT3G27620	AT3G63350	0.980277209	0.980277209	AT3G27620_AT3G63350	AOX1c	AT-HSFA7B
AT1G32350	AT3G63350	0.999627161	0.999627161	AT1G32350_AT3G63350	AOX1d	AT-HSFA7B
AT5G64210	AT3G63350	0.992733433	0.992733433	AT3G63350_AT5G64210	AOX2	AT-HSFA7B
AT2G29990	AT3G63350	0.959330436	0.959330436	AT2G29990_AT3G63350	NDA2	AT-HSFA7B
AT4G05020	AT3G63350	0.979996455	0.979996455	AT3G63350_AT4G05020	NDB2	AT-HSFA7B
AT4G21490	AT3G63350	0.948620401	0.948620401	AT3G63350_AT4G21490	NDB3	AT-HSFA7B
AT2G20800	AT3G63350	0.999560059	0.999560059	AT2G20800_AT3G63350	NDB4	AT-HSFA7B
AT1G14140	AT3G63350	-0.718701375	0.718701375	AT1G14140_AT3G63350	UCP3	AT-HSFA7B
AT4G24570	AT3G63350	0.802157116	0.802157116	AT3G63350_AT4G24570	UCP4	AT-HSFA7B
AT3G22830	AT3G63350	0.851269354	0.851269354	AT3G22830_AT3G63350	HSFA6B	AT-HSFA7B
AT2G36270	AT3G63350	0.843733432	0.843733432	AT2G36270_AT3G63350	ABI5	AT-HSFA7B
AT1G35910	AT2G38340	0.992173733	0.992173733	AT1G35910_AT2G38340	TPPD	DREB19
AT3G63060	AT2G38340	0.992842872	0.992842872	AT2G38340_AT3G63060	EDL3	DREB19
AT2G32140	AT2G38340	0.99791236	0.99791236	AT2G32140_AT2G38340	AT2G32140	DREB19
AT3G23250	AT2G38340	0.996326772	0.996326772	AT2G38340_AT3G23250	MYB15	DREB19
AT2G18190	AT2G38340	0.993490156	0.993490156	AT2G18190_AT2G38340	AT2G18190	DREB19
AT2G47190	AT2G38340	0.998284803	0.998284803	AT2G38340_AT2G47190	MYB2	DREB19
AT2G01430	AT2G38340	0.954806886	0.954806886	AT2G01430_AT2G38340	HB17	DREB19
AT2G03760	AT2G38340	0.994678334	0.994678334	AT2G03760_AT2G38340	SOT12	DREB19
AT3G08720	AT2G38340	0.998604176	0.998604176	AT2G38340_AT3G08720	S6K2	DREB19
AT3G60120	AT2G38340	0.982014555	0.982014555	AT2G38340_AT3G60120	BGLU27	DREB19
AT5G28510	AT2G38340	0.994784482	0.994784482	AT2G38340_AT5G28510	BGLU24	DREB19
AT3G49580	AT2G38340	0.995899002	0.995899002	AT2G38340_AT3G49580	LSU1	DREB19
AT1G61340	AT2G38340	0.781162427	0.781162427	AT1G61340_AT2G38340	FBS1	DREB19
AT3G60140	AT2G38340	0.95330344	0.95330344	AT2G38340_AT3G60140	DIN2	DREB19
AT1G59860	AT2G38340	0.987704992	0.987704992	AT1G59860_AT2G38340	AT1G59860	DREB19
AT4G37910	AT2G38340	0.921248202	0.921248202	AT2G38340_AT4G37910	mtHSC70-1	DREB19
AT5G09590	AT2G38340	0.903102354	0.903102354	AT2G38340_AT5G09590	mtHSC70-5	DREB19
AT1G65640	AT2G38340	0.949029941	0.949029941	AT1G65640_AT2G38340	DegP4	DREB19
AT5G36950	AT2G38340	-0.835836306	0.835836306	AT2G38340_AT5G36950	DegP10	DREB19
AT3G16540	AT2G38340	0.792399211	0.792399211	AT2G38340_AT3G16540	DegP11	DREB19
AT1G20350	AT2G38340	0.939208464	0.939208464	AT1G20350_AT2G38340	TIM17-1	DREB19
AT5G11690	AT2G38340	-0.969145516	0.969145516	AT2G38340_AT5G11690	TIM17-3	DREB19
AT2G42710	AT2G38340	-0.823570721	0.823570721	AT2G38340_AT2G42710	RPL1	DREB19
AT4G37660	AT2G38340	-0.767982427	0.767982427	AT2G38340_AT4G37660	RPL12C	DREB19
AT5G46160	AT2G38340	-0.82257973	0.82257973	AT2G38340_AT5G46160	HLP	DREB19
AT4G39880	AT2G38340	-0.854354396	0.854354396	AT2G38340_AT4G39880	RPL23A	DREB19
AT5G39800	AT2G38340	-0.729288901	0.729288901	AT2G38340_AT5G39800	RPL27C	DREB19
AT3G59650	AT2G38340	-0.783624882	0.783624882	AT2G38340_AT3G59650	RPL51	DREB19
AT3G49080	AT2G38340	-0.765336935	0.765336935	AT2G38340_AT3G49080	RPS9	DREB19
AT3G27620	AT2G38340	0.952155431	0.952155431	AT2G38340_AT3G27620	AOX1c	DREB19
AT1G32350	AT2G38340	0.99270057	0.99270057	AT1G32350_AT2G38340	AOX1d	DREB19
AT5G64210	AT2G38340	0.999124472	0.999124472	AT2G38340_AT5G64210	AOX2	DREB19
AT2G29990	AT2G38340	0.956809982	0.956809982	AT2G29990_AT2G38340	NDA2	DREB19
AT4G05020	AT2G38340	0.984527643	0.984527643	AT2G38340_AT4G05020	NDB2	DREB19
AT4G21490	AT2G38340	0.962871188	0.962871188	AT2G38340_AT4G21490	NDB3	DREB19
AT2G20800	AT2G38340	0.993479919	0.993479919	AT2G20800_AT2G38340	NDB4	DREB19
AT1G14140	AT2G38340	-0.78094608	0.78094608	AT1G14140_AT2G38340	UCP3	DREB19
AT4G24570	AT2G38340	0.848083882	0.848083882	AT2G38340_AT4G24570	UCP4	DREB19
AT3G22830	AT2G38340	0.897582928	0.897582928	AT2G38340_AT3G22830	HSFA6B	DREB19
AT2G36270	AT2G38340	0.877982213	0.877982213	AT2G36270_AT2G38340	ABI5	DREB19
AT3G63060	AT1G35910	0.973724484	0.973724484	AT1G35910_AT3G63060	EDL3	TPPD
AT2G32140	AT1G35910	0.985980313	0.985980313	AT1G35910_AT2G32140	AT2G32140	TPPD
AT3G23250	AT1G35910	0.993155688	0.993155688	AT1G35910_AT3G23250	MYB15	TPPD
AT2G18190	AT1G35910	0.974752481	0.974752481	AT1G35910_AT2G18190	AT2G18190	TPPD
AT2G47190	AT1G35910	0.983500565	0.983500565	AT1G35910_AT2G47190	MYB2	TPPD
AT2G01430	AT1G35910	0.932384605	0.932384605	AT1G35910_AT2G01430	HB17	TPPD
AT2G03760	AT1G35910	0.977897731	0.977897731	AT1G35910_AT2G03760	SOT12	TPPD
AT3G08720	AT1G35910	0.990219992	0.990219992	AT1G35910_AT3G08720	S6K2	TPPD
AT3G60120	AT1G35910	0.995612201	0.995612201	AT1G35910_AT3G60120	BGLU27	TPPD
AT5G28510	AT1G35910	0.977442635	0.977442635	AT1G35910_AT5G28510	BGLU24	TPPD
AT3G49580	AT1G35910	0.990294667	0.990294667	AT1G35910_AT3G49580	LSU1	TPPD
AT1G61340	AT1G35910	0.852652578	0.852652578	AT1G35910_AT1G61340	FBS1	TPPD
AT3G60140	AT1G35910	0.928761361	0.928761361	AT1G35910_AT3G60140	DIN2	TPPD
AT1G59860	AT1G35910	0.961482602	0.961482602	AT1G35910_AT1G59860	AT1G59860	TPPD
AT4G37910	AT1G35910	0.888647271	0.888647271	AT1G35910_AT4G37910	mtHSC70-1	TPPD
AT5G09590	AT1G35910	0.855293839	0.855293839	AT1G35910_AT5G09590	mtHSC70-5	TPPD
AT1G65640	AT1G35910	0.96835957	0.96835957	AT1G35910_AT1G65640	DegP4	TPPD
AT5G36950	AT1G35910	-0.865396515	0.865396515	AT1G35910_AT5G36950	DegP10	TPPD
AT3G16540	AT1G35910	0.837781483	0.837781483	AT1G35910_AT3G16540	DegP11	TPPD
AT1G20350	AT1G35910	0.905817879	0.905817879	AT1G20350_AT1G35910	TIM17-1	TPPD
AT5G11690	AT1G35910	-0.980066223	0.980066223	AT1G35910_AT5G11690	TIM17-3	TPPD
AT2G42710	AT1G35910	-0.844954061	0.844954061	AT1G35910_AT2G42710	RPL1	TPPD
AT3G12370	AT1G35910	-0.726526677	0.726526677	AT1G35910_AT3G12370	RPL10	TPPD
AT4G37660	AT1G35910	-0.779196499	0.779196499	AT1G35910_AT4G37660	RPL12C	TPPD
AT5G46160	AT1G35910	-0.806654787	0.806654787	AT1G35910_AT5G46160	HLP	TPPD
AT4G39880	AT1G35910	-0.866335067	0.866335067	AT1G35910_AT4G39880	RPL23A	TPPD
AT5G39800	AT1G35910	-0.739077175	0.739077175	AT1G35910_AT5G39800	RPL27C	TPPD
AT3G59650	AT1G35910	-0.799933135	0.799933135	AT1G35910_AT3G59650	RPL51	TPPD
AT3G49080	AT1G35910	-0.754537842	0.754537842	AT1G35910_AT3G49080	RPS9	TPPD
AT3G27620	AT1G35910	0.910318745	0.910318745	AT1G35910_AT3G27620	AOX1c	TPPD
AT1G32350	AT1G35910	0.973273909	0.973273909	AT1G32350_AT1G35910	AOX1d	TPPD
AT5G64210	AT1G35910	0.993185213	0.993185213	AT1G35910_AT5G64210	AOX2	TPPD
AT2G29990	AT1G35910	0.9344485	0.9344485	AT1G35910_AT2G29990	NDA2	TPPD
AT4G05020	AT1G35910	0.98092346	0.98092346	AT1G35910_AT4G05020	NDB2	TPPD
AT4G21490	AT1G35910	0.972611655	0.972611655	AT1G35910_AT4G21490	NDB3	TPPD
AT2G20800	AT1G35910	0.975044383	0.975044383	AT1G35910_AT2G20800	NDB4	TPPD
AT1G14140	AT1G35910	-0.84103852	0.84103852	AT1G14140_AT1G35910	UCP3	TPPD
AT4G24570	AT1G35910	0.902418517	0.902418517	AT1G35910_AT4G24570	UCP4	TPPD
AT3G22830	AT1G35910	0.945117796	0.945117796	AT1G35910_AT3G22830	HSFA6B	TPPD
AT2G36270	AT1G35910	0.902154618	0.902154618	AT1G35910_AT2G36270	ABI5	TPPD
AT2G32140	AT3G63060	0.998061787	0.998061787	AT2G32140_AT3G63060	AT2G32140	EDL3
AT3G23250	AT3G63060	0.991802472	0.991802472	AT3G23250_AT3G63060	MYB15	EDL3
AT2G18190	AT3G63060	0.999957897	0.999957897	AT2G18190_AT3G63060	AT2G18190	EDL3
AT2G47190	AT3G63060	0.995820406	0.995820406	AT2G47190_AT3G63060	MYB2	EDL3
AT2G01430	AT3G63060	0.951720702	0.951720702	AT2G01430_AT3G63060	HB17	EDL3
AT2G03760	AT3G63060	0.999803391	0.999803391	AT2G03760_AT3G63060	SOT12	EDL3
AT3G08720	AT3G63060	0.995538483	0.995538483	AT3G08720_AT3G63060	S6K2	EDL3
AT3G60120	AT3G63060	0.965770101	0.965770101	AT3G60120_AT3G63060	BGLU27	EDL3
AT5G28510	AT3G63060	0.999804798	0.999804798	AT3G63060_AT5G28510	BGLU24	EDL3
AT3G49580	AT3G63060	0.994017761	0.994017761	AT3G49580_AT3G63060	LSU1	EDL3
AT1G61340	AT3G63060	0.722625682	0.722625682	AT1G61340_AT3G63060	FBS1	EDL3
AT3G60140	AT3G63060	0.940890056	0.940890056	AT3G60140_AT3G63060	DIN2	EDL3
AT1G59860	AT3G63060	0.99044892	0.99044892	AT1G59860_AT3G63060	AT1G59860	EDL3
AT1G23100	AT3G63060	-0.718945121	0.718945121	AT1G23100_AT3G63060	GroES-like	EDL3
AT4G37910	AT3G63060	0.936594508	0.936594508	AT3G63060_AT4G37910	mtHSC70-1	EDL3
AT5G09590	AT3G63060	0.921309803	0.921309803	AT3G63060_AT5G09590	mtHSC70-5	EDL3
AT1G65640	AT3G63060	0.905616379	0.905616379	AT1G65640_AT3G63060	DegP4	EDL3
AT5G36950	AT3G63060	-0.817668361	0.817668361	AT3G63060_AT5G36950	DegP10	EDL3
AT3G16540	AT3G63060	0.746061457	0.746061457	AT3G16540_AT3G63060	DegP11	EDL3
AT1G20350	AT3G63060	0.965150052	0.965150052	AT1G20350_AT3G63060	TIM17-1	EDL3
AT5G11690	AT3G63060	-0.937099874	0.937099874	AT3G63060_AT5G11690	TIM17-3	EDL3
AT2G42710	AT3G63060	-0.825302808	0.825302808	AT2G42710_AT3G63060	RPL1	EDL3
AT3G12370	AT3G63060	-0.708977131	0.708977131	AT3G12370_AT3G63060	RPL10	EDL3
AT4G37660	AT3G63060	-0.790044729	0.790044729	AT3G63060_AT4G37660	RPL12C	EDL3
AT5G46160	AT3G63060	-0.819595101	0.819595101	AT3G63060_AT5G46160	HLP	EDL3
AT4G39880	AT3G63060	-0.835600506	0.835600506	AT3G63060_AT4G39880	RPL23A	EDL3
AT5G39800	AT3G63060	-0.755331161	0.755331161	AT3G63060_AT5G39800	RPL27C	EDL3
AT1G07070	AT3G63060	-0.73627602	0.73627602	AT1G07070_AT3G63060	RPL35AA	EDL3
AT3G59650	AT3G63060	-0.795389132	0.795389132	AT3G59650_AT3G63060	RPL51	EDL3
AT3G49080	AT3G63060	-0.781684302	0.781684302	AT3G49080_AT3G63060	RPS9	EDL3
AT3G27620	AT3G63060	0.980601866	0.980601866	AT3G27620_AT3G63060	AOX1c	EDL3
AT1G32350	AT3G63060	0.999985481	0.999985481	AT1G32350_AT3G63060	AOX1d	EDL3
AT5G64210	AT3G63060	0.992583479	0.992583479	AT3G63060_AT5G64210	AOX2	EDL3
AT2G29990	AT3G63060	0.956388767	0.956388767	AT2G29990_AT3G63060	NDA2	EDL3
AT4G05020	AT3G63060	0.982555747	0.982555747	AT3G63060_AT4G05020	NDB2	EDL3
AT4G21490	AT3G63060	0.951323807	0.951323807	AT3G63060_AT4G21490	NDB3	EDL3
AT2G20800	AT3G63060	0.999952334	0.999952334	AT2G20800_AT3G63060	NDB4	EDL3
AT1G14140	AT3G63060	-0.721234327	0.721234327	AT1G14140_AT3G63060	UCP3	EDL3
AT4G24570	AT3G63060	0.809693093	0.809693093	AT3G63060_AT4G24570	UCP4	EDL3
AT3G22830	AT3G63060	0.855820352	0.855820352	AT3G22830_AT3G63060	HSFA6B	EDL3
AT2G36270	AT3G63060	0.84426975	0.84426975	AT2G36270_AT3G63060	ABI5	EDL3
AT3G23250	AT2G32140	0.997308432	0.997308432	AT2G32140_AT3G23250	MYB15	AT2G32140
AT2G18190	AT2G32140	0.998342185	0.998342185	AT2G18190_AT2G32140	AT2G18190	AT2G32140
AT2G47190	AT2G32140	0.997700444	0.997700444	AT2G32140_AT2G47190	MYB2	AT2G32140
AT2G01430	AT2G32140	0.950725382	0.950725382	AT2G01430_AT2G32140	HB17	AT2G32140
AT2G03760	AT2G32140	0.999068303	0.999068303	AT2G03760_AT2G32140	SOT12	AT2G32140
AT3G08720	AT2G32140	0.999206885	0.999206885	AT2G32140_AT3G08720	S6K2	AT2G32140
AT3G60120	AT2G32140	0.978844941	0.978844941	AT2G32140_AT3G60120	BGLU27	AT2G32140
AT5G28510	AT2G32140	0.998909776	0.998909776	AT2G32140_AT5G28510	BGLU24	AT2G32140
AT3G49580	AT2G32140	0.998097127	0.998097127	AT2G32140_AT3G49580	LSU1	AT2G32140
AT1G61340	AT2G32140	0.761682825	0.761682825	AT1G61340_AT2G32140	FBS1	AT2G32140
AT3G60140	AT2G32140	0.942447218	0.942447218	AT2G32140_AT3G60140	DIN2	AT2G32140
AT1G59860	AT2G32140	0.987988104	0.987988104	AT1G59860_AT2G32140	AT1G59860	AT2G32140
AT1G23100	AT2G32140	-0.703110832	0.703110832	AT1G23100_AT2G32140	GroES-like	AT2G32140
AT4G37910	AT2G32140	0.927302318	0.927302318	AT2G32140_AT4G37910	mtHSC70-1	AT2G32140
AT5G09590	AT2G32140	0.907427887	0.907427887	AT2G32140_AT5G09590	mtHSC70-5	AT2G32140
AT1G65640	AT2G32140	0.927963307	0.927963307	AT1G65640_AT2G32140	DegP4	AT2G32140
AT5G36950	AT2G32140	-0.836199588	0.836199588	AT2G32140_AT5G36950	DegP10	AT2G32140
AT3G16540	AT2G32140	0.773232117	0.773232117	AT2G32140_AT3G16540	DegP11	AT2G32140
AT1G20350	AT2G32140	0.95469619	0.95469619	AT1G20350_AT2G32140	TIM17-1	AT2G32140
AT5G11690	AT2G32140	-0.954377364	0.954377364	AT2G32140_AT5G11690	TIM17-3	AT2G32140
AT2G42710	AT2G32140	-0.835812991	0.835812991	AT2G32140_AT2G42710	RPL1	AT2G32140
AT3G12370	AT2G32140	-0.718377963	0.718377963	AT2G32140_AT3G12370	RPL10	AT2G32140
AT4G37660	AT2G32140	-0.791778497	0.791778497	AT2G32140_AT4G37660	RPL12C	AT2G32140
AT5G46160	AT2G32140	-0.822573157	0.822573157	AT2G32140_AT5G46160	HLP	AT2G32140
AT4G39880	AT2G32140	-0.850142615	0.850142615	AT2G32140_AT4G39880	RPL23A	AT2G32140
AT5G39800	AT2G32140	-0.755509068	0.755509068	AT2G32140_AT5G39800	RPL27C	AT2G32140
AT1G07070	AT2G32140	-0.726611817	0.726611817	AT1G07070_AT2G32140	RPL35AA	AT2G32140
AT3G59650	AT2G32140	-0.801641179	0.801641179	AT2G32140_AT3G59650	RPL51	AT2G32140
AT3G49080	AT2G32140	-0.780306239	0.780306239	AT2G32140_AT3G49080	RPS9	AT2G32140
AT3G27620	AT2G32140	0.966614708	0.966614708	AT2G32140_AT3G27620	AOX1c	AT2G32140
AT1G32350	AT2G32140	0.997948181	0.997948181	AT1G32350_AT2G32140	AOX1d	AT2G32140
AT5G64210	AT2G32140	0.998064315	0.998064315	AT2G32140_AT5G64210	AOX2	AT2G32140
AT2G29990	AT2G32140	0.954647899	0.954647899	AT2G29990_AT2G32140	NDA2	AT2G32140
AT4G05020	AT2G32140	0.986644882	0.986644882	AT2G32140_AT4G05020	NDB2	AT2G32140
AT4G21490	AT2G32140	0.962718957	0.962718957	AT2G32140_AT4G21490	NDB3	AT2G32140
AT2G20800	AT2G32140	0.998415627	0.998415627	AT2G20800_AT2G32140	NDB4	AT2G32140
AT1G14140	AT2G32140	-0.75638843	0.75638843	AT1G14140_AT2G32140	UCP3	AT2G32140
AT4G24570	AT2G32140	0.83930704	0.83930704	AT2G32140_AT4G24570	UCP4	AT2G32140
AT3G22830	AT2G32140	0.884466581	0.884466581	AT2G32140_AT3G22830	HSFA6B	AT2G32140
AT2G36270	AT2G32140	0.863000066	0.863000066	AT2G32140_AT2G36270	ABI5	AT2G32140
AT2G18190	AT3G23250	0.992186868	0.992186868	AT2G18190_AT3G23250	AT2G18190	MYB15
AT2G47190	AT3G23250	0.99209109	0.99209109	AT2G47190_AT3G23250	MYB2	MYB15
AT2G01430	AT3G23250	0.938757186	0.938757186	AT2G01430_AT3G23250	HB17	MYB15
AT2G03760	AT3G23250	0.994041029	0.994041029	AT2G03760_AT3G23250	SOT12	MYB15
AT3G08720	AT3G23250	0.998326252	0.998326252	AT3G08720_AT3G23250	S6K2	MYB15
AT3G60120	AT3G23250	0.990990488	0.990990488	AT3G23250_AT3G60120	BGLU27	MYB15
AT5G28510	AT3G23250	0.993421116	0.993421116	AT3G23250_AT5G28510	BGLU24	MYB15
AT3G49580	AT3G23250	0.999661632	0.999661632	AT3G23250_AT3G49580	LSU1	MYB15
AT1G61340	AT3G23250	0.804990563	0.804990563	AT1G61340_AT3G23250	FBS1	MYB15
AT3G60140	AT3G23250	0.926264498	0.926264498	AT3G23250_AT3G60140	DIN2	MYB15
AT1G59860	AT3G23250	0.975027977	0.975027977	AT1G59860_AT3G23250	AT1G59860	MYB15
AT4G37910	AT3G23250	0.912478573	0.912478573	AT3G23250_AT4G37910	mtHSC70-1	MYB15
AT5G09590	AT3G23250	0.88166892	0.88166892	AT3G23250_AT5G09590	mtHSC70-5	MYB15
AT1G65640	AT3G23250	0.936684024	0.936684024	AT1G65640_AT3G23250	DegP4	MYB15
AT5G36950	AT3G23250	-0.85919229	0.85919229	AT3G23250_AT5G36950	DegP10	MYB15
AT3G16540	AT3G23250	0.799929728	0.799929728	AT3G16540_AT3G23250	DegP11	MYB15
AT1G20350	AT3G23250	0.942491861	0.942491861	AT1G20350_AT3G23250	TIM17-1	MYB15
AT5G11690	AT3G23250	-0.95999504	0.95999504	AT3G23250_AT5G11690	TIM17-3	MYB15
AT2G42710	AT3G23250	-0.858034791	0.858034791	AT2G42710_AT3G23250	RPL1	MYB15
AT3G12370	AT3G23250	-0.74615245	0.74615245	AT3G12370_AT3G23250	RPL10	MYB15
AT4G37660	AT3G23250	-0.81155462	0.81155462	AT3G23250_AT4G37660	RPL12C	MYB15
AT5G46160	AT3G23250	-0.814968994	0.814968994	AT3G23250_AT5G46160	HLP	MYB15
AT4G39880	AT3G23250	-0.859656922	0.859656922	AT3G23250_AT4G39880	RPL23A	MYB15
AT5G39800	AT3G23250	-0.775071579	0.775071579	AT3G23250_AT5G39800	RPL27C	MYB15
AT1G07070	AT3G23250	-0.72799879	0.72799879	AT1G07070_AT3G23250	RPL35AA	MYB15
AT3G59650	AT3G23250	-0.82254294	0.82254294	AT3G23250_AT3G59650	RPL51	MYB15
AT3G49080	AT3G23250	-0.781684771	0.781684771	AT3G23250_AT3G49080	RPS9	MYB15
AT3G27620	AT3G23250	0.948682219	0.948682219	AT3G23250_AT3G27620	AOX1c	MYB15
AT1G32350	AT3G23250	0.991489098	0.991489098	AT1G32350_AT3G23250	AOX1d	MYB15
AT5G64210	AT3G23250	0.998097234	0.998097234	AT3G23250_AT5G64210	AOX2	MYB15
AT2G29990	AT3G23250	0.943485191	0.943485191	AT2G29990_AT3G23250	NDA2	MYB15
AT4G05020	AT3G23250	0.989608292	0.989608292	AT3G23250_AT4G05020	NDB2	MYB15
AT4G21490	AT3G23250	0.973159465	0.973159465	AT3G23250_AT4G21490	NDB3	MYB15
AT2G20800	AT3G23250	0.992492941	0.992492941	AT2G20800_AT3G23250	NDB4	MYB15
AT1G14140	AT3G23250	-0.790551851	0.790551851	AT1G14140_AT3G23250	UCP3	MYB15
AT4G24570	AT3G23250	0.875589104	0.875589104	AT3G23250_AT4G24570	UCP4	MYB15
AT3G22830	AT3G23250	0.914887336	0.914887336	AT3G22830_AT3G23250	HSFA6B	MYB15
AT2G36270	AT3G23250	0.877567724	0.877567724	AT2G36270_AT3G23250	ABI5	MYB15
AT2G47190	AT2G18190	0.99620487	0.99620487	AT2G18190_AT2G47190	MYB2	AT2G18190
AT2G01430	AT2G18190	0.950692751	0.950692751	AT2G01430_AT2G18190	HB17	AT2G18190
AT2G03760	AT2G18190	0.999871469	0.999871469	AT2G03760_AT2G18190	SOT12	AT2G18190
AT3G08720	AT2G18190	0.995766299	0.995766299	AT2G18190_AT3G08720	S6K2	AT2G18190
AT3G60120	AT2G18190	0.966551054	0.966551054	AT2G18190_AT3G60120	BGLU27	AT2G18190
AT5G28510	AT2G18190	0.999806378	0.999806378	AT2G18190_AT5G28510	BGLU24	AT2G18190
AT3G49580	AT2G18190	0.994193657	0.994193657	AT2G18190_AT3G49580	LSU1	AT2G18190
AT1G61340	AT2G18190	0.725073431	0.725073431	AT1G61340_AT2G18190	FBS1	AT2G18190
AT3G60140	AT2G18190	0.941366977	0.941366977	AT2G18190_AT3G60140	DIN2	AT2G18190
AT1G59860	AT2G18190	0.990992998	0.990992998	AT1G59860_AT2G18190	AT1G59860	AT2G18190
AT1G23100	AT2G18190	-0.720210639	0.720210639	AT1G23100_AT2G18190	GroES-like	AT2G18190
AT4G37910	AT2G18190	0.934075819	0.934075819	AT2G18190_AT4G37910	mtHSC70-1	AT2G18190
AT5G09590	AT2G18190	0.919357772	0.919357772	AT2G18190_AT5G09590	mtHSC70-5	AT2G18190
AT1G65640	AT2G18190	0.908504201	0.908504201	AT1G65640_AT2G18190	DegP4	AT2G18190
AT5G36950	AT2G18190	-0.821102748	0.821102748	AT2G18190_AT5G36950	DegP10	AT2G18190
AT3G16540	AT2G18190	0.744994278	0.744994278	AT2G18190_AT3G16540	DegP11	AT2G18190
AT1G20350	AT2G18190	0.965615005	0.965615005	AT1G20350_AT2G18190	TIM17-1	AT2G18190
AT5G11690	AT2G18190	-0.939842092	0.939842092	AT2G18190_AT5G11690	TIM17-3	AT2G18190
AT2G42710	AT2G18190	-0.827238469	0.827238469	AT2G18190_AT2G42710	RPL1	AT2G18190
AT3G12370	AT2G18190	-0.710783271	0.710783271	AT2G18190_AT3G12370	RPL10	AT2G18190
AT4G37660	AT2G18190	-0.790679518	0.790679518	AT2G18190_AT4G37660	RPL12C	AT2G18190
AT5G46160	AT2G18190	-0.824011807	0.824011807	AT2G18190_AT5G46160	HLP	AT2G18190
AT4G39880	AT2G18190	-0.839964973	0.839964973	AT2G18190_AT4G39880	RPL23A	AT2G18190
AT5G39800	AT2G18190	-0.755992268	0.755992268	AT2G18190_AT5G39800	RPL27C	AT2G18190
AT1G07070	AT2G18190	-0.738037964	0.738037964	AT1G07070_AT2G18190	RPL35AA	AT2G18190
AT3G59650	AT2G18190	-0.796964789	0.796964789	AT2G18190_AT3G59650	RPL51	AT2G18190
AT3G49080	AT2G18190	-0.784925522	0.784925522	AT2G18190_AT3G49080	RPS9	AT2G18190
AT3G27620	AT2G18190	0.979754345	0.979754345	AT2G18190_AT3G27620	AOX1c	AT2G18190
AT1G32350	AT2G18190	0.999973887	0.999973887	AT1G32350_AT2G18190	AOX1d	AT2G18190
AT5G64210	AT2G18190	0.993346121	0.993346121	AT2G18190_AT5G64210	AOX2	AT2G18190
AT2G29990	AT2G18190	0.955159042	0.955159042	AT2G18190_AT2G29990	NDA2	AT2G18190
AT4G05020	AT2G18190	0.981811401	0.981811401	AT2G18190_AT4G05020	NDB2	AT2G18190
AT4G21490	AT2G18190	0.953269013	0.953269013	AT2G18190_AT4G21490	NDB3	AT2G18190
AT2G20800	AT2G18190	0.999992529	0.999992529	AT2G18190_AT2G20800	NDB4	AT2G18190
AT1G14140	AT2G18190	-0.721574278	0.721574278	AT1G14140_AT2G18190	UCP3	AT2G18190
AT4G24570	AT2G18190	0.811862154	0.811862154	AT2G18190_AT4G24570	UCP4	AT2G18190
AT3G22830	AT2G18190	0.857562416	0.857562416	AT2G18190_AT3G22830	HSFA6B	AT2G18190
AT2G36270	AT2G18190	0.843158048	0.843158048	AT2G18190_AT2G36270	ABI5	AT2G18190
AT2G01430	AT2G47190	0.964639306	0.964639306	AT2G01430_AT2G47190	HB17	MYB2
AT2G03760	AT2G47190	0.996547013	0.996547013	AT2G03760_AT2G47190	SOT12	MYB2
AT3G08720	AT2G47190	0.997292978	0.997292978	AT2G47190_AT3G08720	S6K2	MYB2
AT3G60120	AT2G47190	0.970301627	0.970301627	AT2G47190_AT3G60120	BGLU27	MYB2
AT5G28510	AT2G47190	0.997151393	0.997151393	AT2G47190_AT5G28510	BGLU24	MYB2
AT3G49580	AT2G47190	0.992917076	0.992917076	AT2G47190_AT3G49580	LSU1	MYB2
AT1G61340	AT2G47190	0.744251953	0.744251953	AT1G61340_AT2G47190	FBS1	MYB2
AT3G60140	AT2G47190	0.962775157	0.962775157	AT2G47190_AT3G60140	DIN2	MYB2
AT1G59860	AT2G47190	0.994231082	0.994231082	AT1G59860_AT2G47190	AT1G59860	MYB2
AT4G37910	AT2G47190	0.936336345	0.936336345	AT2G47190_AT4G37910	mtHSC70-1	MYB2
AT5G09590	AT2G47190	0.924679087	0.924679087	AT2G47190_AT5G09590	mtHSC70-5	MYB2
AT1G65640	AT2G47190	0.935437256	0.935437256	AT1G65640_AT2G47190	DegP4	MYB2
AT5G36950	AT2G47190	-0.810087363	0.810087363	AT2G47190_AT5G36950	DegP10	MYB2
AT3G16540	AT2G47190	0.77571945	0.77571945	AT2G47190_AT3G16540	DegP11	MYB2
AT1G20350	AT2G47190	0.944840859	0.944840859	AT1G20350_AT2G47190	TIM17-1	MYB2
AT5G11690	AT2G47190	-0.957823833	0.957823833	AT2G47190_AT5G11690	TIM17-3	MYB2
AT2G42710	AT2G47190	-0.801517976	0.801517976	AT2G42710_AT2G47190	RPL1	MYB2
AT4G37660	AT2G47190	-0.750409696	0.750409696	AT2G47190_AT4G37660	RPL12C	MYB2
AT5G46160	AT2G47190	-0.816208136	0.816208136	AT2G47190_AT5G46160	HLP	MYB2
AT4G39880	AT2G47190	-0.836087734	0.836087734	AT2G47190_AT4G39880	RPL23A	MYB2
AT5G39800	AT2G47190	-0.711759189	0.711759189	AT2G47190_AT5G39800	RPL27C	MYB2
AT3G59650	AT2G47190	-0.7631978	0.7631978	AT2G47190_AT3G59650	RPL51	MYB2
AT3G49080	AT2G47190	-0.75489742	0.75489742	AT2G47190_AT3G49080	RPS9	MYB2
AT3G27620	AT2G47190	0.965039894	0.965039894	AT2G47190_AT3G27620	AOX1c	MYB2
AT1G32350	AT2G47190	0.995745363	0.995745363	AT1G32350_AT2G47190	AOX1d	MYB2
AT5G64210	AT2G47190	0.995942402	0.995942402	AT2G47190_AT5G64210	AOX2	MYB2
AT2G29990	AT2G47190	0.966476867	0.966476867	AT2G29990_AT2G47190	NDA2	MYB2
AT4G05020	AT2G47190	0.982789843	0.982789843	AT2G47190_AT4G05020	NDB2	MYB2
AT4G21490	AT2G47190	0.94946625	0.94946625	AT2G47190_AT4G21490	NDB3	MYB2
AT2G20800	AT2G47190	0.996030785	0.996030785	AT2G20800_AT2G47190	NDB4	MYB2
AT1G14140	AT2G47190	-0.755810326	0.755810326	AT1G14140_AT2G47190	UCP3	MYB2
AT4G24570	AT2G47190	0.81630693	0.81630693	AT2G47190_AT4G24570	UCP4	MYB2
AT3G22830	AT2G47190	0.871102186	0.871102186	AT2G47190_AT3G22830	HSFA6B	MYB2
AT2G36270	AT2G47190	0.869731491	0.869731491	AT2G36270_AT2G47190	ABI5	MYB2
AT2G03760	AT2G01430	0.950457814	0.950457814	AT2G01430_AT2G03760	SOT12	HB17
AT3G08720	AT2G01430	0.955546746	0.955546746	AT2G01430_AT3G08720	S6K2	HB17
AT3G60120	AT2G01430	0.908242721	0.908242721	AT2G01430_AT3G60120	BGLU27	HB17
AT5G28510	AT2G01430	0.954956763	0.954956763	AT2G01430_AT5G28510	BGLU24	HB17
AT3G49580	AT2G01430	0.942999903	0.942999903	AT2G01430_AT3G49580	LSU1	HB17
AT3G60140	AT2G01430	0.982730781	0.982730781	AT2G01430_AT3G60140	DIN2	HB17
AT1G59860	AT2G01430	0.960768703	0.960768703	AT1G59860_AT2G01430	AT1G59860	HB17
AT4G37910	AT2G01430	0.983961789	0.983961789	AT2G01430_AT4G37910	mtHSC70-1	HB17
AT5G09590	AT2G01430	0.976823079	0.976823079	AT2G01430_AT5G09590	mtHSC70-5	HB17
AT1G65640	AT2G01430	0.88377906	0.88377906	AT1G65640_AT2G01430	DegP4	HB17
AT3G16540	AT2G01430	0.825266632	0.825266632	AT2G01430_AT3G16540	DegP11	HB17
AT1G20350	AT2G01430	0.852303444	0.852303444	AT1G20350_AT2G01430	TIM17-1	HB17
AT5G11690	AT2G01430	-0.888829078	0.888829078	AT2G01430_AT5G11690	TIM17-3	HB17
AT2G07715	AT2G01430	0.707841223	0.707841223	AT2G01430_AT2G07715	RPL2A	HB17
AT3G27620	AT2G01430	0.927111652	0.927111652	AT2G01430_AT3G27620	AOX1c	HB17
AT1G32350	AT2G01430	0.950817991	0.950817991	AT1G32350_AT2G01430	AOX1d	HB17
AT5G64210	AT2G01430	0.942259589	0.942259589	AT2G01430_AT5G64210	AOX2	HB17
AT2G29990	AT2G01430	0.999370157	0.999370157	AT2G01430_AT2G29990	NDA2	HB17
AT4G05020	AT2G01430	0.961630956	0.961630956	AT2G01430_AT4G05020	NDB2	HB17
AT4G21490	AT2G01430	0.84011798	0.84011798	AT2G01430_AT4G21490	NDB3	HB17
AT2G20800	AT2G01430	0.949912853	0.949912853	AT2G01430_AT2G20800	NDB4	HB17
AT1G14140	AT2G01430	-0.771437076	0.771437076	AT1G14140_AT2G01430	UCP3	HB17
AT4G24570	AT2G01430	0.702528464	0.702528464	AT2G01430_AT4G24570	UCP4	HB17
AT3G22830	AT2G01430	0.795576811	0.795576811	AT2G01430_AT3G22830	HSFA6B	HB17
AT2G36270	AT2G01430	0.917774263	0.917774263	AT2G01430_AT2G36270	ABI5	HB17
AT3G08720	AT2G03760	0.996997061	0.996997061	AT2G03760_AT3G08720	S6K2	SOT12
AT3G60120	AT2G03760	0.970488809	0.970488809	AT2G03760_AT3G60120	BGLU27	SOT12
AT5G28510	AT2G03760	0.999887411	0.999887411	AT2G03760_AT5G28510	BGLU24	SOT12
AT3G49580	AT2G03760	0.995786236	0.995786236	AT2G03760_AT3G49580	LSU1	SOT12
AT1G61340	AT2G03760	0.735752674	0.735752674	AT1G61340_AT2G03760	FBS1	SOT12
AT3G60140	AT2G03760	0.940388485	0.940388485	AT2G03760_AT3G60140	DIN2	SOT12
AT1G59860	AT2G03760	0.989733327	0.989733327	AT1G59860_AT2G03760	AT1G59860	SOT12
AT1G23100	AT2G03760	-0.717150005	0.717150005	AT1G23100_AT2G03760	GroES-like	SOT12
AT4G37910	AT2G03760	0.932834388	0.932834388	AT2G03760_AT4G37910	mtHSC70-1	SOT12
AT5G09590	AT2G03760	0.915882152	0.915882152	AT2G03760_AT5G09590	mtHSC70-5	SOT12
AT1G65640	AT2G03760	0.912564677	0.912564677	AT1G65640_AT2G03760	DegP4	SOT12
AT5G36950	AT2G03760	-0.825816831	0.825816831	AT2G03760_AT5G36950	DegP10	SOT12
AT3G16540	AT2G03760	0.753493532	0.753493532	AT2G03760_AT3G16540	DegP11	SOT12
AT1G20350	AT2G03760	0.963156488	0.963156488	AT1G20350_AT2G03760	TIM17-1	SOT12
AT5G11690	AT2G03760	-0.942825221	0.942825221	AT2G03760_AT5G11690	TIM17-3	SOT12
AT2G42710	AT2G03760	-0.831246283	0.831246283	AT2G03760_AT2G42710	RPL1	SOT12
AT3G12370	AT2G03760	-0.715191558	0.715191558	AT2G03760_AT3G12370	RPL10	SOT12
AT4G37660	AT2G03760	-0.793546249	0.793546249	AT2G03760_AT4G37660	RPL12C	SOT12
AT5G46160	AT2G03760	-0.822343912	0.822343912	AT2G03760_AT5G46160	HLP	SOT12
AT4G39880	AT2G03760	-0.842122539	0.842122539	AT2G03760_AT4G39880	RPL23A	SOT12
AT5G39800	AT2G03760	-0.758541543	0.758541543	AT2G03760_AT5G39800	RPL27C	SOT12
AT1G07070	AT2G03760	-0.736448089	0.736448089	AT1G07070_AT2G03760	RPL35AA	SOT12
AT3G59650	AT2G03760	-0.800271093	0.800271093	AT2G03760_AT3G59650	RPL51	SOT12
AT3G49080	AT2G03760	-0.784051268	0.784051268	AT2G03760_AT3G49080	RPS9	SOT12
AT3G27620	AT2G03760	0.976687314	0.976687314	AT2G03760_AT3G27620	AOX1c	SOT12
AT1G32350	AT2G03760	0.999767229	0.999767229	AT1G32350_AT2G03760	AOX1d	SOT12
AT5G64210	AT2G03760	0.994729552	0.994729552	AT2G03760_AT5G64210	AOX2	SOT12
AT2G29990	AT2G03760	0.954987865	0.954987865	AT2G03760_AT2G29990	NDA2	SOT12
AT4G05020	AT2G03760	0.98396692	0.98396692	AT2G03760_AT4G05020	NDB2	SOT12
AT4G21490	AT2G03760	0.956206794	0.956206794	AT2G03760_AT4G21490	NDB3	SOT12
AT2G20800	AT2G03760	0.999903651	0.999903651	AT2G03760_AT2G20800	NDB4	SOT12
AT1G14140	AT2G03760	-0.731547957	0.731547957	AT1G14140_AT2G03760	UCP3	SOT12
AT4G24570	AT2G03760	0.820422746	0.820422746	AT2G03760_AT4G24570	UCP4	SOT12
AT3G22830	AT2G03760	0.865542769	0.865542769	AT2G03760_AT3G22830	HSFA6B	SOT12
AT2G36270	AT2G03760	0.849035428	0.849035428	AT2G03760_AT2G36270	ABI5	SOT12
AT3G60120	AT3G08720	0.983563493	0.983563493	AT3G08720_AT3G60120	BGLU27	S6K2
AT5G28510	AT3G08720	0.997102844	0.997102844	AT3G08720_AT5G28510	BGLU24	S6K2
AT3G49580	AT3G08720	0.998817687	0.998817687	AT3G08720_AT3G49580	LSU1	S6K2
AT1G61340	AT3G08720	0.778530756	0.778530756	AT1G61340_AT3G08720	FBS1	S6K2
AT3G60140	AT3G08720	0.944703237	0.944703237	AT3G08720_AT3G60140	DIN2	S6K2
AT1G59860	AT3G08720	0.984381427	0.984381427	AT1G59860_AT3G08720	AT1G59860	S6K2
AT4G37910	AT3G08720	0.93055541	0.93055541	AT3G08720_AT4G37910	mtHSC70-1	S6K2
AT5G09590	AT3G08720	0.906530646	0.906530646	AT3G08720_AT5G09590	mtHSC70-5	S6K2
AT1G65640	AT3G08720	0.934720576	0.934720576	AT1G65640_AT3G08720	DegP4	S6K2
AT5G36950	AT3G08720	-0.83208024	0.83208024	AT3G08720_AT5G36950	DegP10	S6K2
AT3G16540	AT3G08720	0.797780917	0.797780917	AT3G08720_AT3G16540	DegP11	S6K2
AT1G20350	AT3G08720	0.942451336	0.942451336	AT1G20350_AT3G08720	TIM17-1	S6K2
AT5G11690	AT3G08720	-0.95707849	0.95707849	AT3G08720_AT5G11690	TIM17-3	S6K2
AT2G42710	AT3G08720	-0.829758519	0.829758519	AT2G42710_AT3G08720	RPL1	S6K2
AT3G12370	AT3G08720	-0.710241429	0.710241429	AT3G08720_AT3G12370	RPL10	S6K2
AT4G37660	AT3G08720	-0.782701555	0.782701555	AT3G08720_AT4G37660	RPL12C	S6K2
AT5G46160	AT3G08720	-0.806431304	0.806431304	AT3G08720_AT5G46160	HLP	S6K2
AT4G39880	AT3G08720	-0.841620802	0.841620802	AT3G08720_AT4G39880	RPL23A	S6K2
AT5G39800	AT3G08720	-0.744751868	0.744751868	AT3G08720_AT5G39800	RPL27C	S6K2
AT1G07070	AT3G08720	-0.70578759	0.70578759	AT1G07070_AT3G08720	RPL35AA	S6K2
AT3G59650	AT3G08720	-0.792982911	0.792982911	AT3G08720_AT3G59650	RPL51	S6K2
AT3G49080	AT3G08720	-0.761905538	0.761905538	AT3G08720_AT3G49080	RPS9	S6K2
AT3G27620	AT3G08720	0.958079511	0.958079511	AT3G08720_AT3G27620	AOX1c	S6K2
AT1G32350	AT3G08720	0.995241531	0.995241531	AT1G32350_AT3G08720	AOX1d	S6K2
AT5G64210	AT3G08720	0.998191127	0.998191127	AT3G08720_AT5G64210	AOX2	S6K2
AT2G29990	AT3G08720	0.959285179	0.959285179	AT2G29990_AT3G08720	NDA2	S6K2
AT4G05020	AT3G08720	0.991080033	0.991080033	AT3G08720_AT4G05020	NDB2	S6K2
AT4G21490	AT3G08720	0.960950973	0.960950973	AT3G08720_AT4G21490	NDB3	S6K2
AT2G20800	AT3G08720	0.995862977	0.995862977	AT2G20800_AT3G08720	NDB4	S6K2
AT1G14140	AT3G08720	-0.781197555	0.781197555	AT1G14140_AT3G08720	UCP3	S6K2
AT4G24570	AT3G08720	0.848948956	0.848948956	AT3G08720_AT4G24570	UCP4	S6K2
AT3G22830	AT3G08720	0.89665782	0.89665782	AT3G08720_AT3G22830	HSFA6B	S6K2
AT2G36270	AT3G08720	0.881965595	0.881965595	AT2G36270_AT3G08720	ABI5	S6K2
AT5G28510	AT3G60120	0.969217193	0.969217193	AT3G60120_AT5G28510	BGLU24	BGLU27
AT3G49580	AT3G60120	0.988072047	0.988072047	AT3G49580_AT3G60120	LSU1	BGLU27
AT1G61340	AT3G60120	0.876971632	0.876971632	AT1G61340_AT3G60120	FBS1	BGLU27
AT3G60140	AT3G60120	0.893192848	0.893192848	AT3G60120_AT3G60140	DIN2	BGLU27
AT1G59860	AT3G60120	0.940987472	0.940987472	AT1G59860_AT3G60120	AT1G59860	BGLU27
AT3G23990	AT3G60120	-0.70265492	0.70265492	AT3G23990_AT3G60120	HSP60-3B	BGLU27
AT4G37910	AT3G60120	0.871673317	0.871673317	AT3G60120_AT4G37910	mtHSC70-1	BGLU27
AT5G09590	AT3G60120	0.824417147	0.824417147	AT3G60120_AT5G09590	mtHSC70-5	BGLU27
AT1G65640	AT3G60120	0.950962513	0.950962513	AT1G65640_AT3G60120	DegP4	BGLU27
AT5G36950	AT3G60120	-0.887377998	0.887377998	AT3G60120_AT5G36950	DegP10	BGLU27
AT3G16540	AT3G60120	0.842632933	0.842632933	AT3G16540_AT3G60120	DegP11	BGLU27
AT1G20350	AT3G60120	0.902339318	0.902339318	AT1G20350_AT3G60120	TIM17-1	BGLU27
AT5G11690	AT3G60120	-0.96556957	0.96556957	AT3G60120_AT5G11690	TIM17-3	BGLU27
AT2G42710	AT3G60120	-0.878143331	0.878143331	AT2G42710_AT3G60120	RPL1	BGLU27
AT3G12370	AT3G60120	-0.773515342	0.773515342	AT3G12370_AT3G60120	RPL10	BGLU27
AT4G37660	AT3G60120	-0.821688751	0.821688751	AT3G60120_AT4G37660	RPL12C	BGLU27
AT1G17560	AT3G60120	-0.727622553	0.727622553	AT1G17560_AT3G60120	HLL	BGLU27
AT5G46160	AT3G60120	-0.793999859	0.793999859	AT3G60120_AT5G46160	HLP	BGLU27
AT4G39880	AT3G60120	-0.868430258	0.868430258	AT3G60120_AT4G39880	RPL23A	BGLU27
AT5G39800	AT3G60120	-0.784111941	0.784111941	AT3G60120_AT5G39800	RPL27C	BGLU27
AT1G07070	AT3G60120	-0.707501223	0.707501223	AT1G07070_AT3G60120	RPL35AA	BGLU27
AT3G59650	AT3G60120	-0.837815983	0.837815983	AT3G59650_AT3G60120	RPL51	BGLU27
AT3G03600	AT3G60120	-0.71140591	0.71140591	AT3G03600_AT3G60120	RPS2	BGLU27
AT3G49080	AT3G60120	-0.767725493	0.767725493	AT3G49080_AT3G60120	RPS9	BGLU27
AT3G27620	AT3G60120	0.898855764	0.898855764	AT3G27620_AT3G60120	AOX1c	BGLU27
AT1G32350	AT3G60120	0.965132667	0.965132667	AT1G32350_AT3G60120	AOX1d	BGLU27
AT5G64210	AT3G60120	0.985965361	0.985965361	AT3G60120_AT5G64210	AOX2	BGLU27
AT2G29990	AT3G60120	0.913154703	0.913154703	AT2G29990_AT3G60120	NDA2	BGLU27
AT4G05020	AT3G60120	0.980024286	0.980024286	AT3G60120_AT4G05020	NDB2	BGLU27
AT4G21490	AT3G60120	0.978655118	0.978655118	AT3G60120_AT4G21490	NDB3	BGLU27
AT2G20800	AT3G60120	0.967192925	0.967192925	AT2G20800_AT3G60120	NDB4	BGLU27
AT1G14140	AT3G60120	-0.849153171	0.849153171	AT1G14140_AT3G60120	UCP3	BGLU27
AT4G24570	AT3G60120	0.929467547	0.929467547	AT3G60120_AT4G24570	UCP4	BGLU27
AT3G22830	AT3G60120	0.960579339	0.960579339	AT3G22830_AT3G60120	HSFA6B	BGLU27
AT2G36270	AT3G60120	0.897103296	0.897103296	AT2G36270_AT3G60120	ABI5	BGLU27
AT3G49580	AT5G28510	0.995345942	0.995345942	AT3G49580_AT5G28510	LSU1	BGLU24
AT1G61340	AT5G28510	0.732263001	0.732263001	AT1G61340_AT5G28510	FBS1	BGLU24
AT3G60140	AT5G28510	0.944363113	0.944363113	AT3G60140_AT5G28510	DIN2	BGLU24
AT1G59860	AT5G28510	0.990597262	0.990597262	AT1G59860_AT5G28510	AT1G59860	BGLU24
AT1G23100	AT5G28510	-0.708066129	0.708066129	AT1G23100_AT5G28510	GroES-like	BGLU24
AT4G37910	AT5G28510	0.937723862	0.937723862	AT4G37910_AT5G28510	mtHSC70-1	BGLU24
AT5G09590	AT5G28510	0.921318572	0.921318572	AT5G09590_AT5G28510	mtHSC70-5	BGLU24
AT1G65640	AT5G28510	0.912318078	0.912318078	AT1G65640_AT5G28510	DegP4	BGLU24
AT5G36950	AT5G28510	-0.817946776	0.817946776	AT5G28510_AT5G36950	DegP10	BGLU24
AT3G16540	AT5G28510	0.757668155	0.757668155	AT3G16540_AT5G28510	DegP11	BGLU24
AT1G20350	AT5G28510	0.960386319	0.960386319	AT1G20350_AT5G28510	TIM17-1	BGLU24
AT5G11690	AT5G28510	-0.941637424	0.941637424	AT5G11690_AT5G28510	TIM17-3	BGLU24
AT2G42710	AT5G28510	-0.823159513	0.823159513	AT2G42710_AT5G28510	RPL1	BGLU24
AT3G12370	AT5G28510	-0.70513017	0.70513017	AT3G12370_AT5G28510	RPL10	BGLU24
AT4G37660	AT5G28510	-0.785127762	0.785127762	AT4G37660_AT5G28510	RPL12C	BGLU24
AT5G46160	AT5G28510	-0.815984656	0.815984656	AT5G28510_AT5G46160	HLP	BGLU24
AT4G39880	AT5G28510	-0.835140579	0.835140579	AT4G39880_AT5G28510	RPL23A	BGLU24
AT5G39800	AT5G28510	-0.749493647	0.749493647	AT5G28510_AT5G39800	RPL27C	BGLU24
AT1G07070	AT5G28510	-0.72698049	0.72698049	AT1G07070_AT5G28510	RPL35AA	BGLU24
AT3G59650	AT5G28510	-0.791523162	0.791523162	AT3G59650_AT5G28510	RPL51	BGLU24
AT3G49080	AT5G28510	-0.775154374	0.775154374	AT3G49080_AT5G28510	RPS9	BGLU24
AT3G27620	AT5G28510	0.977011663	0.977011663	AT3G27620_AT5G28510	AOX1c	BGLU24
AT1G32350	AT5G28510	0.999729555	0.999729555	AT1G32350_AT5G28510	AOX1d	BGLU24
AT5G64210	AT5G28510	0.994224297	0.994224297	AT5G28510_AT5G64210	AOX2	BGLU24
AT2G29990	AT5G28510	0.959289826	0.959289826	AT2G29990_AT5G28510	NDA2	BGLU24
AT4G05020	AT5G28510	0.984978941	0.984978941	AT4G05020_AT5G28510	NDB2	BGLU24
AT4G21490	AT5G28510	0.952369704	0.952369704	AT4G21490_AT5G28510	NDB3	BGLU24
AT2G20800	AT5G28510	0.999797954	0.999797954	AT2G20800_AT5G28510	NDB4	BGLU24
AT1G14140	AT5G28510	-0.733836958	0.733836958	AT1G14140_AT5G28510	UCP3	BGLU24
AT4G24570	AT5G28510	0.815584181	0.815584181	AT4G24570_AT5G28510	UCP4	BGLU24
AT3G22830	AT5G28510	0.863109033	0.863109033	AT3G22830_AT5G28510	HSFA6B	BGLU24
AT2G36270	AT5G28510	0.853560684	0.853560684	AT2G36270_AT5G28510	ABI5	BGLU24
AT1G61340	AT3G49580	0.792544007	0.792544007	AT1G61340_AT3G49580	FBS1	LSU1
AT3G60140	AT3G49580	0.927696399	0.927696399	AT3G49580_AT3G60140	DIN2	LSU1
AT1G59860	AT3G49580	0.976746392	0.976746392	AT1G59860_AT3G49580	AT1G59860	LSU1
AT4G37910	AT3G49580	0.92084456	0.92084456	AT3G49580_AT4G37910	mtHSC70-1	LSU1
AT5G09590	AT3G49580	0.89047998	0.89047998	AT3G49580_AT5G09590	mtHSC70-5	LSU1
AT1G65640	AT3G49580	0.928749915	0.928749915	AT1G65640_AT3G49580	DegP4	LSU1
AT5G36950	AT3G49580	-0.849611696	0.849611696	AT3G49580_AT5G36950	DegP10	LSU1
AT3G16540	AT3G49580	0.796918838	0.796918838	AT3G16540_AT3G49580	DegP11	LSU1
AT1G20350	AT3G49580	0.945426746	0.945426746	AT1G20350_AT3G49580	TIM17-1	LSU1
AT5G11690	AT3G49580	-0.953344245	0.953344245	AT3G49580_AT5G11690	TIM17-3	LSU1
AT2G42710	AT3G49580	-0.852424892	0.852424892	AT2G42710_AT3G49580	RPL1	LSU1
AT3G12370	AT3G49580	-0.740357899	0.740357899	AT3G12370_AT3G49580	RPL10	LSU1
AT4G37660	AT3G49580	-0.809732698	0.809732698	AT3G49580_AT4G37660	RPL12C	LSU1
AT5G46160	AT3G49580	-0.808190349	0.808190349	AT3G49580_AT5G46160	HLP	LSU1
AT4G39880	AT3G49580	-0.850010258	0.850010258	AT3G49580_AT4G39880	RPL23A	LSU1
AT5G39800	AT3G49580	-0.773396649	0.773396649	AT3G49580_AT5G39800	RPL27C	LSU1
AT1G07070	AT3G49580	-0.727104949	0.727104949	AT1G07070_AT3G49580	RPL35AA	LSU1
AT3G59650	AT3G49580	-0.818268891	0.818268891	AT3G49580_AT3G59650	RPL51	LSU1
AT3G49080	AT3G49580	-0.776949521	0.776949521	AT3G49080_AT3G49580	RPS9	LSU1
AT3G27620	AT3G49580	0.954981746	0.954981746	AT3G27620_AT3G49580	AOX1c	LSU1
AT1G32350	AT3G49580	0.993678346	0.993678346	AT1G32350_AT3G49580	AOX1d	LSU1
AT5G64210	AT3G49580	0.99727585	0.99727585	AT3G49580_AT5G64210	AOX2	LSU1
AT2G29990	AT3G49580	0.948149719	0.948149719	AT2G29990_AT3G49580	NDA2	LSU1
AT4G05020	AT3G49580	0.991501222	0.991501222	AT3G49580_AT4G05020	NDB2	LSU1
AT4G21490	AT3G49580	0.968472287	0.968472287	AT3G49580_AT4G21490	NDB3	LSU1
AT2G20800	AT3G49580	0.994474017	0.994474017	AT2G20800_AT3G49580	NDB4	LSU1
AT1G14140	AT3G49580	-0.783210391	0.783210391	AT1G14140_AT3G49580	UCP3	LSU1
AT4G24570	AT3G49580	0.865680529	0.865680529	AT3G49580_AT4G24570	UCP4	LSU1
AT3G22830	AT3G49580	0.906407387	0.906407387	AT3G22830_AT3G49580	HSFA6B	LSU1
AT2G36270	AT3G49580	0.876924874	0.876924874	AT2G36270_AT3G49580	ABI5	LSU1
AT1G65640	AT1G61340	0.866949944	0.866949944	AT1G61340_AT1G65640	DegP4	FBS1
AT5G36950	AT1G61340	-0.857210957	0.857210957	AT1G61340_AT5G36950	DegP10	FBS1
AT3G16540	AT1G61340	0.856961573	0.856961573	AT1G61340_AT3G16540	DegP11	FBS1
AT5G11690	AT1G61340	-0.847136577	0.847136577	AT1G61340_AT5G11690	TIM17-3	FBS1
AT2G42710	AT1G61340	-0.812601531	0.812601531	AT1G61340_AT2G42710	RPL1	FBS1
AT3G12370	AT1G61340	-0.747012739	0.747012739	AT1G61340_AT3G12370	RPL10	FBS1
AT4G36420	AT1G61340	-0.76696646	0.76696646	AT1G61340_AT4G36420	RPL12B	FBS1
AT4G37660	AT1G61340	-0.722596819	0.722596819	AT1G61340_AT4G37660	RPL12C	FBS1
AT1G17560	AT1G61340	-0.719274427	0.719274427	AT1G17560_AT1G61340	HLL	FBS1
AT4G39880	AT1G61340	-0.779721499	0.779721499	AT1G61340_AT4G39880	RPL23A	FBS1
AT3G59650	AT1G61340	-0.759069586	0.759069586	AT1G61340_AT3G59650	RPL51	FBS1
AT1G32350	AT1G61340	0.721091365	0.721091365	AT1G32350_AT1G61340	AOX1d	FBS1
AT5G64210	AT1G61340	0.792121765	0.792121765	AT1G61340_AT5G64210	AOX2	FBS1
AT4G05020	AT1G61340	0.78903997	0.78903997	AT1G61340_AT4G05020	NDB2	FBS1
AT4G21490	AT1G61340	0.850702266	0.850702266	AT1G61340_AT4G21490	NDB3	FBS1
AT2G20800	AT1G61340	0.726732831	0.726732831	AT1G61340_AT2G20800	NDB4	FBS1
AT1G14140	AT1G61340	-0.923898752	0.923898752	AT1G14140_AT1G61340	UCP3	FBS1
AT4G24570	AT1G61340	0.978177219	0.978177219	AT1G61340_AT4G24570	UCP4	FBS1
AT2G22500	AT1G61340	0.877355151	0.877355151	AT1G61340_AT2G22500	UCP5	FBS1
AT3G22830	AT1G61340	0.975881081	0.975881081	AT1G61340_AT3G22830	HSFA6B	FBS1
AT2G36270	AT1G61340	0.822190351	0.822190351	AT1G61340_AT2G36270	ABI5	FBS1
AT1G59860	AT3G60140	0.97047856	0.97047856	AT1G59860_AT3G60140	AT1G59860	DIN2
AT4G37910	AT3G60140	0.940219269	0.940219269	AT3G60140_AT4G37910	mtHSC70-1	DIN2
AT5G09590	AT3G60140	0.957365137	0.957365137	AT3G60140_AT5G09590	mtHSC70-5	DIN2
AT1G65640	AT3G60140	0.91782782	0.91782782	AT1G65640_AT3G60140	DegP4	DIN2
AT3G16540	AT3G60140	0.768871931	0.768871931	AT3G16540_AT3G60140	DegP11	DIN2
AT1G20350	AT3G60140	0.854569992	0.854569992	AT1G20350_AT3G60140	TIM17-1	DIN2
AT5G11690	AT3G60140	-0.921289362	0.921289362	AT3G60140_AT5G11690	TIM17-3	DIN2
AT2G07715	AT3G60140	0.82230416	0.82230416	AT2G07715_AT3G60140	RPL2A	DIN2
AT5G46160	AT3G60140	-0.730477799	0.730477799	AT3G60140_AT5G46160	HLP	DIN2
AT4G39880	AT3G60140	-0.7236874	0.7236874	AT3G60140_AT4G39880	RPL23A	DIN2
AT3G27620	AT3G60140	0.913144325	0.913144325	AT3G27620_AT3G60140	AOX1c	DIN2
AT1G32350	AT3G60140	0.940763511	0.940763511	AT1G32350_AT3G60140	AOX1d	DIN2
AT5G64210	AT3G60140	0.940465973	0.940465973	AT3G60140_AT5G64210	AOX2	DIN2
AT2G29990	AT3G60140	0.976759265	0.976759265	AT2G29990_AT3G60140	NDA2	DIN2
AT4G05020	AT3G60140	0.928461812	0.928461812	AT3G60140_AT4G05020	NDB2	DIN2
AT4G21490	AT3G60140	0.846992757	0.846992757	AT3G60140_AT4G21490	NDB3	DIN2
AT2G20800	AT3G60140	0.94023919	0.94023919	AT2G20800_AT3G60140	NDB4	DIN2
AT1G14140	AT3G60140	-0.733317431	0.733317431	AT1G14140_AT3G60140	UCP3	DIN2
AT3G22830	AT3G60140	0.780684869	0.780684869	AT3G22830_AT3G60140	HSFA6B	DIN2
AT2G36270	AT3G60140	0.872308339	0.872308339	AT2G36270_AT3G60140	ABI5	DIN2
AT1G65630	AT1G16850	-0.790142588	0.790142588	AT1G16850_AT1G65630	DegP3	AT1G16850
AT2G22500	AT1G16850	0.870434846	0.870434846	AT1G16850_AT2G22500	UCP5	AT1G16850
AT1G34190	AT1G16850	0.782981937	0.782981937	AT1G16850_AT1G34190	NAC017	AT1G16850
AT4G37910	AT1G59860	0.932335265	0.932335265	AT1G59860_AT4G37910	mtHSC70-1	AT1G59860
AT5G09590	AT1G59860	0.938715133	0.938715133	AT1G59860_AT5G09590	mtHSC70-5	AT1G59860
AT1G65640	AT1G59860	0.917178436	0.917178436	AT1G59860_AT1G65640	DegP4	AT1G59860
AT5G36950	AT1G59860	-0.781506943	0.781506943	AT1G59860_AT5G36950	DegP10	AT1G59860
AT3G16540	AT1G59860	0.715751179	0.715751179	AT1G59860_AT3G16540	DegP11	AT1G59860
AT1G20350	AT1G59860	0.953756142	0.953756142	AT1G20350_AT1G59860	TIM17-1	AT1G59860
AT5G11690	AT1G59860	-0.944522739	0.944522739	AT1G59860_AT5G11690	TIM17-3	AT1G59860
AT2G42710	AT1G59860	-0.769937504	0.769937504	AT1G59860_AT2G42710	RPL1	AT1G59860
AT2G07715	AT1G59860	0.739231317	0.739231317	AT1G59860_AT2G07715	RPL2A	AT1G59860
AT4G37660	AT1G59860	-0.719742094	0.719742094	AT1G59860_AT4G37660	RPL12C	AT1G59860
AT5G46160	AT1G59860	-0.835715395	0.835715395	AT1G59860_AT5G46160	HLP	AT1G59860
AT4G39880	AT1G59860	-0.829615283	0.829615283	AT1G59860_AT4G39880	RPL23A	AT1G59860
AT3G59650	AT1G59860	-0.733809671	0.733809671	AT1G59860_AT3G59650	RPL51	AT1G59860
AT3G49080	AT1G59860	-0.760682598	0.760682598	AT1G59860_AT3G49080	RPS9	AT1G59860
AT3G27620	AT1G59860	0.97520284	0.97520284	AT1G59860_AT3G27620	AOX1c	AT1G59860
AT1G32350	AT1G59860	0.99081371	0.99081371	AT1G32350_AT1G59860	AOX1d	AT1G59860
AT5G64210	AT1G59860	0.983911742	0.983911742	AT1G59860_AT5G64210	AOX2	AT1G59860
AT2G29990	AT1G59860	0.96094315	0.96094315	AT1G59860_AT2G29990	NDA2	AT1G59860
AT4G05020	AT1G59860	0.960325651	0.960325651	AT1G59860_AT4G05020	NDB2	AT1G59860
AT4G21490	AT1G59860	0.929278514	0.929278514	AT1G59860_AT4G21490	NDB3	AT1G59860
AT2G20800	AT1G59860	0.990502517	0.990502517	AT1G59860_AT2G20800	NDB4	AT1G59860
AT4G24570	AT1G59860	0.760308441	0.760308441	AT1G59860_AT4G24570	UCP4	AT1G59860
AT3G22830	AT1G59860	0.819441192	0.819441192	AT1G59860_AT3G22830	HSFA6B	AT1G59860
AT2G36270	AT1G59860	0.826412259	0.826412259	AT1G59860_AT2G36270	ABI5	AT1G59860
AT1G23100	AT3G27280	0.901295136	0.901295136	AT1G23100_AT3G27280	GroES-like	PHB4
AT3G23990	AT3G27280	0.924866421	0.924866421	AT3G23990_AT3G27280	HSP60-3B	PHB4
AT2G33210	AT3G27280	0.857642216	0.857642216	AT2G33210_AT3G27280	HSP60-2	PHB4
AT3G13860	AT3G27280	0.989665114	0.989665114	AT3G13860_AT3G27280	HSP60-3A	PHB4
AT1G07510	AT3G27280	0.970994673	0.970994673	AT1G07510_AT3G27280	FTSH10	PHB4
AT5G27660	AT3G27280	0.768985989	0.768985989	AT3G27280_AT5G27660	DegP14	PHB4
AT5G36950	AT3G27280	0.71378023	0.71378023	AT3G27280_AT5G36950	DegP10	PHB4
AT2G37410	AT3G27280	0.924456245	0.924456245	AT2G37410_AT3G27280	TIM17-2	PHB4
AT2G42710	AT3G27280	0.773153347	0.773153347	AT2G42710_AT3G27280	RPL1	PHB4
AT2G20060	AT3G27280	0.980767724	0.980767724	AT2G20060_AT3G27280	RPL4	PHB4
AT3G12370	AT3G27280	0.860332723	0.860332723	AT3G12370_AT3G27280	RPL10	PHB4
AT1G70190	AT3G27280	0.977408407	0.977408407	AT1G70190_AT3G27280	RPL12A	PHB4
AT4G36420	AT3G27280	0.815915313	0.815915313	AT3G27280_AT4G36420	RPL12B	PHB4
AT4G37660	AT3G27280	0.824815909	0.824815909	AT3G27280_AT4G37660	RPL12C	PHB4
AT3G01790	AT3G27280	0.958507803	0.958507803	AT3G01790_AT3G27280	RPL13	PHB4
AT1G17560	AT3G27280	0.887033534	0.887033534	AT1G17560_AT3G27280	HLL	PHB4
AT4G23620	AT3G27280	0.973093879	0.973093879	AT3G27280_AT4G23620	RPL15A	PHB4
AT5G09770	AT3G27280	0.916181654	0.916181654	AT3G27280_AT5G09770	RPL17B	PHB4
AT4G30930	AT3G27280	0.962875679	0.962875679	AT3G27280_AT4G30930	NFD1	PHB4
AT2G16930	AT3G27280	0.865514514	0.865514514	AT2G16930_AT3G27280	RPL27A	PHB4
AT5G39800	AT3G27280	0.857469815	0.857469815	AT3G27280_AT5G39800	RPL27C	PHB4
AT1G07830	AT3G27280	0.935928529	0.935928529	AT1G07830_AT3G27280	RPL29	PHB4
AT1G07070	AT3G27280	0.904985359	0.904985359	AT1G07070_AT3G27280	RPL35AA	PHB4
AT3G59650	AT3G27280	0.823037809	0.823037809	AT3G27280_AT3G59650	RPL51	PHB4
AT3G03600	AT3G27280	0.847410272	0.847410272	AT3G03600_AT3G27280	RPS2	PHB4
AT3G49080	AT3G27280	0.842286345	0.842286345	AT3G27280_AT3G49080	RPS9	PHB4
AT1G07180	AT3G27280	-0.83229179	0.83229179	AT1G07180_AT3G27280	NDA1	PHB4
AT3G23990	AT1G23100	0.941001818	0.941001818	AT1G23100_AT3G23990	HSP60-3B	GroES-like
AT2G33210	AT1G23100	0.773663889	0.773663889	AT1G23100_AT2G33210	HSP60-2	GroES-like
AT3G13860	AT1G23100	0.881467953	0.881467953	AT1G23100_AT3G13860	HSP60-3A	GroES-like
AT1G07510	AT1G23100	0.818965913	0.818965913	AT1G07510_AT1G23100	FTSH10	GroES-like
AT5G36950	AT1G23100	0.82495122	0.82495122	AT1G23100_AT5G36950	DegP10	GroES-like
AT1G20350	AT1G23100	-0.865829163	0.865829163	AT1G20350_AT1G23100	TIM17-1	GroES-like
AT2G37410	AT1G23100	0.717760028	0.717760028	AT1G23100_AT2G37410	TIM17-2	GroES-like
AT2G42710	AT1G23100	0.88144492	0.88144492	AT1G23100_AT2G42710	RPL1	GroES-like
AT2G20060	AT1G23100	0.949819916	0.949819916	AT1G23100_AT2G20060	RPL4	GroES-like
AT3G12370	AT1G23100	0.891028863	0.891028863	AT1G23100_AT3G12370	RPL10	GroES-like
AT1G70190	AT1G23100	0.914738796	0.914738796	AT1G23100_AT1G70190	RPL12A	GroES-like
AT4G36420	AT1G23100	0.76715651	0.76715651	AT1G23100_AT4G36420	RPL12B	GroES-like
AT4G37660	AT1G23100	0.917588574	0.917588574	AT1G23100_AT4G37660	RPL12C	GroES-like
AT3G01790	AT1G23100	0.97319536	0.97319536	AT1G23100_AT3G01790	RPL13	GroES-like
AT1G17560	AT1G23100	0.891599854	0.891599854	AT1G17560_AT1G23100	HLL	GroES-like
AT5G46160	AT1G23100	0.85382203	0.85382203	AT1G23100_AT5G46160	HLP	GroES-like
AT4G23620	AT1G23100	0.845000452	0.845000452	AT1G23100_AT4G23620	RPL15A	GroES-like
AT5G09770	AT1G23100	0.893750498	0.893750498	AT1G23100_AT5G09770	RPL17B	GroES-like
AT4G30930	AT1G23100	0.948681711	0.948681711	AT1G23100_AT4G30930	NFD1	GroES-like
AT4G39880	AT1G23100	0.82509226	0.82509226	AT1G23100_AT4G39880	RPL23A	GroES-like
AT2G16930	AT1G23100	0.808982159	0.808982159	AT1G23100_AT2G16930	RPL27A	GroES-like
AT5G39800	AT1G23100	0.929498986	0.929498986	AT1G23100_AT5G39800	RPL27C	GroES-like
AT1G07830	AT1G23100	0.978656032	0.978656032	AT1G07830_AT1G23100	RPL29	GroES-like
AT1G07070	AT1G23100	0.994815176	0.994815176	AT1G07070_AT1G23100	RPL35AA	GroES-like
AT3G59650	AT1G23100	0.912550042	0.912550042	AT1G23100_AT3G59650	RPL51	GroES-like
AT3G03600	AT1G23100	0.85918942	0.85918942	AT1G23100_AT3G03600	RPS2	GroES-like
AT3G49080	AT1G23100	0.958870023	0.958870023	AT1G23100_AT3G49080	RPS9	GroES-like
AT3G27620	AT1G23100	-0.758375771	0.758375771	AT1G23100_AT3G27620	AOX1c	GroES-like
AT1G32350	AT1G23100	-0.721307189	0.721307189	AT1G23100_AT1G32350	AOX1d	GroES-like
AT4G21490	AT1G23100	-0.780644908	0.780644908	AT1G23100_AT4G21490	NDB3	GroES-like
AT2G20800	AT1G23100	-0.721509777	0.721509777	AT1G23100_AT2G20800	NDB4	GroES-like
AT2G33210	AT3G23990	0.84995417	0.84995417	AT2G33210_AT3G23990	HSP60-2	HSP60-3B
AT3G13860	AT3G23990	0.949895484	0.949895484	AT3G13860_AT3G23990	HSP60-3A	HSP60-3B
AT1G07510	AT3G23990	0.861007725	0.861007725	AT1G07510_AT3G23990	FTSH10	HSP60-3B
AT5G36950	AT3G23990	0.924738369	0.924738369	AT3G23990_AT5G36950	DegP10	HSP60-3B
AT1G20350	AT3G23990	-0.783782647	0.783782647	AT1G20350_AT3G23990	TIM17-1	HSP60-3B
AT2G37410	AT3G23990	0.743474092	0.743474092	AT2G37410_AT3G23990	TIM17-2	HSP60-3B
AT2G42710	AT3G23990	0.953379148	0.953379148	AT2G42710_AT3G23990	RPL1	HSP60-3B
AT2G20060	AT3G23990	0.938114963	0.938114963	AT2G20060_AT3G23990	RPL4	HSP60-3B
AT3G12370	AT3G23990	0.979313501	0.979313501	AT3G12370_AT3G23990	RPL10	HSP60-3B
AT1G70190	AT3G23990	0.953180217	0.953180217	AT1G70190_AT3G23990	RPL12A	HSP60-3B
AT4G36420	AT3G23990	0.919257343	0.919257343	AT3G23990_AT4G36420	RPL12B	HSP60-3B
AT4G37660	AT3G23990	0.957873571	0.957873571	AT3G23990_AT4G37660	RPL12C	HSP60-3B
AT3G01790	AT3G23990	0.964584809	0.964584809	AT3G01790_AT3G23990	RPL13	HSP60-3B
AT1G17560	AT3G23990	0.99109651	0.99109651	AT1G17560_AT3G23990	HLL	HSP60-3B
AT5G46160	AT3G23990	0.840815422	0.840815422	AT3G23990_AT5G46160	HLP	HSP60-3B
AT4G23620	AT3G23990	0.944061248	0.944061248	AT3G23990_AT4G23620	RPL15A	HSP60-3B
AT5G09770	AT3G23990	0.909590143	0.909590143	AT3G23990_AT5G09770	RPL17B	HSP60-3B
AT4G30930	AT3G23990	0.929018311	0.929018311	AT3G23990_AT4G30930	NFD1	HSP60-3B
AT4G39880	AT3G23990	0.883516858	0.883516858	AT3G23990_AT4G39880	RPL23A	HSP60-3B
AT2G16930	AT3G23990	0.930133734	0.930133734	AT2G16930_AT3G23990	RPL27A	HSP60-3B
AT5G39800	AT3G23990	0.967250532	0.967250532	AT3G23990_AT5G39800	RPL27C	HSP60-3B
AT1G07830	AT3G23990	0.933930518	0.933930518	AT1G07830_AT3G23990	RPL29	HSP60-3B
AT1G07070	AT3G23990	0.968165152	0.968165152	AT1G07070_AT3G23990	RPL35AA	HSP60-3B
AT3G59650	AT3G23990	0.970812603	0.970812603	AT3G23990_AT3G59650	RPL51	HSP60-3B
AT3G03600	AT3G23990	0.932713269	0.932713269	AT3G03600_AT3G23990	RPS2	HSP60-3B
AT3G49080	AT3G23990	0.956661957	0.956661957	AT3G23990_AT3G49080	RPS9	HSP60-3B
AT4G21490	AT3G23990	-0.816918472	0.816918472	AT3G23990_AT4G21490	NDB3	HSP60-3B
AT4G24570	AT3G23990	-0.771631613	0.771631613	AT3G23990_AT4G24570	UCP4	HSP60-3B
AT3G13860	AT2G33210	0.881912481	0.881912481	AT2G33210_AT3G13860	HSP60-3A	HSP60-2
AT3G05780	AT2G33210	0.757734575	0.757734575	AT2G33210_AT3G05780	LON3	HSP60-2
AT1G07510	AT2G33210	0.734060465	0.734060465	AT1G07510_AT2G33210	FTSH10	HSP60-2
AT5G36950	AT2G33210	0.753252615	0.753252615	AT2G33210_AT5G36950	DegP10	HSP60-2
AT2G42710	AT2G33210	0.708583945	0.708583945	AT2G33210_AT2G42710	RPL1	HSP60-2
AT2G20060	AT2G33210	0.779694306	0.779694306	AT2G20060_AT2G33210	RPL4	HSP60-2
AT3G12370	AT2G33210	0.74625215	0.74625215	AT2G33210_AT3G12370	RPL10	HSP60-2
AT1G70190	AT2G33210	0.77924167	0.77924167	AT1G70190_AT2G33210	RPL12A	HSP60-2
AT3G01790	AT2G33210	0.775296334	0.775296334	AT2G33210_AT3G01790	RPL13	HSP60-2
AT1G17560	AT2G33210	0.851930631	0.851930631	AT1G17560_AT2G33210	HLL	HSP60-2
AT5G46160	AT2G33210	0.806981013	0.806981013	AT2G33210_AT5G46160	HLP	HSP60-2
AT4G23620	AT2G33210	0.889749739	0.889749739	AT2G33210_AT4G23620	RPL15A	HSP60-2
AT4G30930	AT2G33210	0.728935584	0.728935584	AT2G33210_AT4G30930	NFD1	HSP60-2
AT4G39880	AT2G33210	0.791719822	0.791719822	AT2G33210_AT4G39880	RPL23A	HSP60-2
AT1G07830	AT2G33210	0.720679362	0.720679362	AT1G07830_AT2G33210	RPL29	HSP60-2
AT1G07070	AT2G33210	0.801312847	0.801312847	AT1G07070_AT2G33210	RPL35AA	HSP60-2
AT3G59650	AT2G33210	0.720870164	0.720870164	AT2G33210_AT3G59650	RPL51	HSP60-2
AT3G49080	AT2G33210	0.848079732	0.848079732	AT2G33210_AT3G49080	RPS9	HSP60-2
AT1G07510	AT3G13860	0.959354206	0.959354206	AT1G07510_AT3G13860	FTSH10	HSP60-3A
AT5G27660	AT3G13860	0.744812489	0.744812489	AT3G13860_AT5G27660	DegP14	HSP60-3A
AT5G36950	AT3G13860	0.775471056	0.775471056	AT3G13860_AT5G36950	DegP10	HSP60-3A
AT2G37410	AT3G13860	0.896534683	0.896534683	AT2G37410_AT3G13860	TIM17-2	HSP60-3A
AT2G42710	AT3G13860	0.818487036	0.818487036	AT2G42710_AT3G13860	RPL1	HSP60-3A
AT2G20060	AT3G13860	0.962262304	0.962262304	AT2G20060_AT3G13860	RPL4	HSP60-3A
AT3G12370	AT3G13860	0.900541987	0.900541987	AT3G12370_AT3G13860	RPL10	HSP60-3A
AT1G70190	AT3G13860	0.978017434	0.978017434	AT1G70190_AT3G13860	RPL12A	HSP60-3A
AT4G36420	AT3G13860	0.874081281	0.874081281	AT3G13860_AT4G36420	RPL12B	HSP60-3A
AT4G37660	AT3G13860	0.850476573	0.850476573	AT3G13860_AT4G37660	RPL12C	HSP60-3A
AT3G01790	AT3G13860	0.948626348	0.948626348	AT3G01790_AT3G13860	RPL13	HSP60-3A
AT1G17560	AT3G13860	0.930602313	0.930602313	AT1G17560_AT3G13860	HLL	HSP60-3A
AT4G23620	AT3G13860	0.995645651	0.995645651	AT3G13860_AT4G23620	RPL15A	HSP60-3A
AT5G09770	AT3G13860	0.910027527	0.910027527	AT3G13860_AT5G09770	RPL17B	HSP60-3A
AT4G30930	AT3G13860	0.942299217	0.942299217	AT3G13860_AT4G30930	NFD1	HSP60-3A
AT4G39880	AT3G13860	0.721791299	0.721791299	AT3G13860_AT4G39880	RPL23A	HSP60-3A
AT2G16930	AT3G13860	0.906589536	0.906589536	AT2G16930_AT3G13860	RPL27A	HSP60-3A
AT5G39800	AT3G13860	0.878520511	0.878520511	AT3G13860_AT5G39800	RPL27C	HSP60-3A
AT1G07830	AT3G13860	0.912378608	0.912378608	AT1G07830_AT3G13860	RPL29	HSP60-3A
AT1G07070	AT3G13860	0.899704599	0.899704599	AT1G07070_AT3G13860	RPL35AA	HSP60-3A
AT3G59650	AT3G13860	0.858078068	0.858078068	AT3G13860_AT3G59650	RPL51	HSP60-3A
AT3G03600	AT3G13860	0.875177567	0.875177567	AT3G03600_AT3G13860	RPS2	HSP60-3A
AT3G49080	AT3G13860	0.855375451	0.855375451	AT3G13860_AT3G49080	RPS9	HSP60-3A
AT1G07180	AT3G13860	-0.758744007	0.758744007	AT1G07180_AT3G13860	NDA1	HSP60-3A
AT5G09590	AT4G37910	0.984727548	0.984727548	AT4G37910_AT5G09590	mtHSC70-5	mtHSC70-1
AT1G65640	AT4G37910	0.798915805	0.798915805	AT1G65640_AT4G37910	DegP4	mtHSC70-1
AT3G16540	AT4G37910	0.791065358	0.791065358	AT3G16540_AT4G37910	DegP11	mtHSC70-1
AT1G20350	AT4G37910	0.847350211	0.847350211	AT1G20350_AT4G37910	TIM17-1	mtHSC70-1
AT5G11690	AT4G37910	-0.814130179	0.814130179	AT4G37910_AT5G11690	TIM17-3	mtHSC70-1
AT3G27620	AT4G37910	0.935443381	0.935443381	AT3G27620_AT4G37910	AOX1c	mtHSC70-1
AT1G32350	AT4G37910	0.935395424	0.935395424	AT1G32350_AT4G37910	AOX1d	mtHSC70-1
AT5G64210	AT4G37910	0.908819181	0.908819181	AT4G37910_AT5G64210	AOX2	mtHSC70-1
AT2G29990	AT4G37910	0.988260664	0.988260664	AT2G29990_AT4G37910	NDA2	mtHSC70-1
AT4G05020	AT4G37910	0.950018862	0.950018862	AT4G05020_AT4G37910	NDB2	mtHSC70-1
AT4G21490	AT4G37910	0.795106672	0.795106672	AT4G21490_AT4G37910	NDB3	mtHSC70-1
AT2G20800	AT4G37910	0.933429413	0.933429413	AT2G20800_AT4G37910	NDB4	mtHSC70-1
AT1G14140	AT4G37910	-0.713728365	0.713728365	AT1G14140_AT4G37910	UCP3	mtHSC70-1
AT3G22830	AT4G37910	0.73551845	0.73551845	AT3G22830_AT4G37910	HSFA6B	mtHSC70-1
AT2G36270	AT4G37910	0.888334225	0.888334225	AT2G36270_AT4G37910	ABI5	mtHSC70-1
AT1G65640	AT5G09590	0.783256231	0.783256231	AT1G65640_AT5G09590	DegP4	mtHSC70-5
AT3G16540	AT5G09590	0.704864446	0.704864446	AT3G16540_AT5G09590	DegP11	mtHSC70-5
AT1G20350	AT5G09590	0.848473187	0.848473187	AT1G20350_AT5G09590	TIM17-1	mtHSC70-5
AT5G11690	AT5G09590	-0.801937163	0.801937163	AT5G09590_AT5G11690	TIM17-3	mtHSC70-5
AT3G27620	AT5G09590	0.938254871	0.938254871	AT3G27620_AT5G09590	AOX1c	mtHSC70-5
AT1G32350	AT5G09590	0.920818578	0.920818578	AT1G32350_AT5G09590	AOX1d	mtHSC70-5
AT5G64210	AT5G09590	0.887735861	0.887735861	AT5G09590_AT5G64210	AOX2	mtHSC70-5
AT2G29990	AT5G09590	0.976991286	0.976991286	AT2G29990_AT5G09590	NDA2	mtHSC70-5
AT4G05020	AT5G09590	0.90898374	0.90898374	AT4G05020_AT5G09590	NDB2	mtHSC70-5
AT4G21490	AT5G09590	0.761327439	0.761327439	AT4G21490_AT5G09590	NDB3	mtHSC70-5
AT2G20800	AT5G09590	0.918146082	0.918146082	AT2G20800_AT5G09590	NDB4	mtHSC70-5
AT2G36270	AT5G09590	0.825639835	0.825639835	AT2G36270_AT5G09590	ABI5	mtHSC70-5
AT1G07510	AT3G05790	0.735626631	0.735626631	AT1G07510_AT3G05790	FTSH10	LON4
AT2G37410	AT3G05790	0.709334985	0.709334985	AT2G37410_AT3G05790	TIM17-2	LON4
AT1G70190	AT3G05790	0.71961558	0.71961558	AT1G70190_AT3G05790	RPL12A	LON4
AT4G36420	AT3G05790	0.783114687	0.783114687	AT3G05790_AT4G36420	RPL12B	LON4
AT5G09770	AT3G05790	0.822201083	0.822201083	AT3G05790_AT5G09770	RPL17B	LON4
AT4G16030	AT3G05790	0.736469697	0.736469697	AT3G05790_AT4G16030	RPL19D	LON4
AT2G16930	AT3G05790	0.819299973	0.819299973	AT2G16930_AT3G05790	RPL27A	LON4
AT5G39800	AT3G05790	0.70290991	0.70290991	AT3G05790_AT5G39800	RPL27C	LON4
AT3G03600	AT3G05790	0.822091362	0.822091362	AT3G03600_AT3G05790	RPS2	LON4
AT4G16030	AT3G05780	-0.758434254	0.758434254	AT3G05780_AT4G16030	RPL19D	LON3
AT5G27660	AT1G07510	0.872448882	0.872448882	AT1G07510_AT5G27660	DegP14	FTSH10
AT2G37410	AT1G07510	0.97941049	0.97941049	AT1G07510_AT2G37410	TIM17-2	FTSH10
AT2G42710	AT1G07510	0.706666398	0.706666398	AT1G07510_AT2G42710	RPL1	FTSH10
AT2G20060	AT1G07510	0.957051737	0.957051737	AT1G07510_AT2G20060	RPL4	FTSH10
AT3G12370	AT1G07510	0.824033406	0.824033406	AT1G07510_AT3G12370	RPL10	FTSH10
AT1G70190	AT1G07510	0.970596266	0.970596266	AT1G07510_AT1G70190	RPL12A	FTSH10
AT4G36420	AT1G07510	0.827444628	0.827444628	AT1G07510_AT4G36420	RPL12B	FTSH10
AT4G37660	AT1G07510	0.787329128	0.787329128	AT1G07510_AT4G37660	RPL12C	FTSH10
AT3G01790	AT1G07510	0.921346643	0.921346643	AT1G07510_AT3G01790	RPL13	FTSH10
AT1G17560	AT1G07510	0.822245757	0.822245757	AT1G07510_AT1G17560	HLL	FTSH10
AT4G23620	AT1G07510	0.945345546	0.945345546	AT1G07510_AT4G23620	RPL15A	FTSH10
AT5G09770	AT1G07510	0.939890567	0.939890567	AT1G07510_AT5G09770	RPL17B	FTSH10
AT4G30930	AT1G07510	0.94986078	0.94986078	AT1G07510_AT4G30930	NFD1	FTSH10
AT2G16930	AT1G07510	0.886020362	0.886020362	AT1G07510_AT2G16930	RPL27A	FTSH10
AT5G39800	AT1G07510	0.824599009	0.824599009	AT1G07510_AT5G39800	RPL27C	FTSH10
AT1G07830	AT1G07510	0.901002664	0.901002664	AT1G07510_AT1G07830	RPL29	FTSH10
AT1G07070	AT1G07510	0.821270604	0.821270604	AT1G07070_AT1G07510	RPL35AA	FTSH10
AT3G59650	AT1G07510	0.767355086	0.767355086	AT1G07510_AT3G59650	RPL51	FTSH10
AT3G03600	AT1G07510	0.859864305	0.859864305	AT1G07510_AT3G03600	RPS2	FTSH10
AT3G49080	AT1G07510	0.719826156	0.719826156	AT1G07510_AT3G49080	RPS9	FTSH10
AT1G07180	AT1G07510	-0.80998521	0.80998521	AT1G07180_AT1G07510	NDA1	FTSH10
AT5G27660	AT5G53170	-0.752101444	0.752101444	AT5G27660_AT5G53170	DegP14	FTSH11
AT1G65630	AT5G53170	0.799590987	0.799590987	AT1G65630_AT5G53170	DegP3	FTSH11
AT3G16540	AT5G53170	-0.874977077	0.874977077	AT3G16540_AT5G53170	DegP11	FTSH11
AT1G07180	AT5G53170	0.901234325	0.901234325	AT1G07180_AT5G53170	NDA1	FTSH11
AT5G08740	AT5G53170	0.994348746	0.994348746	AT5G08740_AT5G53170	NDC1	FTSH11
AT1G14140	AT5G53170	0.841953942	0.841953942	AT1G14140_AT5G53170	UCP3	FTSH11
AT2G36270	AT5G53170	-0.83211868	0.83211868	AT2G36270_AT5G53170	ABI5	FTSH11
AT1G34190	AT5G53170	-0.800965801	0.800965801	AT1G34190_AT5G53170	NAC017	FTSH11
AT2G37410	AT5G27660	0.945062802	0.945062802	AT2G37410_AT5G27660	TIM17-2	DegP14
AT2G20060	AT5G27660	0.70435909	0.70435909	AT2G20060_AT5G27660	RPL4	DegP14
AT1G70190	AT5G27660	0.730647597	0.730647597	AT1G70190_AT5G27660	RPL12A	DegP14
AT4G23620	AT5G27660	0.741455155	0.741455155	AT4G23620_AT5G27660	RPL15A	DegP14
AT1G07180	AT5G27660	-0.796717617	0.796717617	AT1G07180_AT5G27660	NDA1	DegP14
AT5G08740	AT5G27660	-0.723052132	0.723052132	AT5G08740_AT5G27660	NDC1	DegP14
AT3G16550	AT1G65630	0.719031705	0.719031705	AT1G65630_AT3G16550	DegP12	DegP3
AT1G07180	AT1G65630	0.84773121	0.84773121	AT1G07180_AT1G65630	NDA1	DegP3
AT5G08740	AT1G65630	0.828993925	0.828993925	AT1G65630_AT5G08740	NDC1	DegP3
AT2G22500	AT1G65630	-0.75219062	0.75219062	AT1G65630_AT2G22500	UCP5	DegP3
AT1G34190	AT1G65630	-0.938273422	0.938273422	AT1G34190_AT1G65630	NAC017	DegP3
AT5G36950	AT1G65640	-0.843619283	0.843619283	AT1G65640_AT5G36950	DegP10	DegP4
AT3G16540	AT1G65640	0.819625871	0.819625871	AT1G65640_AT3G16540	DegP11	DegP4
AT1G20350	AT1G65640	0.821338883	0.821338883	AT1G20350_AT1G65640	TIM17-1	DegP4
AT5G11690	AT1G65640	-0.993250068	0.993250068	AT1G65640_AT5G11690	TIM17-3	DegP4
AT2G42710	AT1G65640	-0.774910168	0.774910168	AT1G65640_AT2G42710	RPL1	DegP4
AT2G07715	AT1G65640	0.763190275	0.763190275	AT1G65640_AT2G07715	RPL2A	DegP4
AT5G46160	AT1G65640	-0.81324536	0.81324536	AT1G65640_AT5G46160	HLP	DegP4
AT4G39880	AT1G65640	-0.873335068	0.873335068	AT1G65640_AT4G39880	RPL23A	DegP4
AT3G59650	AT1G65640	-0.712976662	0.712976662	AT1G65640_AT3G59650	RPL51	DegP4
AT3G49080	AT1G65640	-0.705593381	0.705593381	AT1G65640_AT3G49080	RPS9	DegP4
AT3G27620	AT1G65640	0.816120053	0.816120053	AT1G65640_AT3G27620	AOX1c	DegP4
AT1G32350	AT1G65640	0.905539152	0.905539152	AT1G32350_AT1G65640	AOX1d	DegP4
AT5G64210	AT1G65640	0.947745064	0.947745064	AT1G65640_AT5G64210	AOX2	DegP4
AT2G29990	AT1G65640	0.877796365	0.877796365	AT1G65640_AT2G29990	NDA2	DegP4
AT4G05020	AT1G65640	0.909215506	0.909215506	AT1G65640_AT4G05020	NDB2	DegP4
AT4G21490	AT1G65640	0.934708127	0.934708127	AT1G65640_AT4G21490	NDB3	DegP4
AT2G20800	AT1G65640	0.908427512	0.908427512	AT1G65640_AT2G20800	NDB4	DegP4
AT1G14140	AT1G65640	-0.850283321	0.850283321	AT1G14140_AT1G65640	UCP3	DegP4
AT4G24570	AT1G65640	0.884031537	0.884031537	AT1G65640_AT4G24570	UCP4	DegP4
AT3G22830	AT1G65640	0.934000777	0.934000777	AT1G65640_AT3G22830	HSFA6B	DegP4
AT2G36270	AT1G65640	0.873337989	0.873337989	AT1G65640_AT2G36270	ABI5	DegP4
AT1G20350	AT5G36950	-0.846117733	0.846117733	AT1G20350_AT5G36950	TIM17-1	DegP10
AT5G11690	AT5G36950	0.880315512	0.880315512	AT5G11690_AT5G36950	TIM17-3	DegP10
AT2G42710	AT5G36950	0.98052723	0.98052723	AT2G42710_AT5G36950	RPL1	DegP10
AT2G20060	AT5G36950	0.742949171	0.742949171	AT2G20060_AT5G36950	RPL4	DegP10
AT3G12370	AT5G36950	0.942910189	0.942910189	AT3G12370_AT5G36950	RPL10	DegP10
AT1G70190	AT5G36950	0.776996698	0.776996698	AT1G70190_AT5G36950	RPL12A	DegP10
AT4G36420	AT5G36950	0.87846521	0.87846521	AT4G36420_AT5G36950	RPL12B	DegP10
AT4G37660	AT5G36950	0.926863176	0.926863176	AT4G37660_AT5G36950	RPL12C	DegP10
AT3G01790	AT5G36950	0.811908443	0.811908443	AT3G01790_AT5G36950	RPL13	DegP10
AT1G17560	AT5G36950	0.951765506	0.951765506	AT1G17560_AT5G36950	HLL	DegP10
AT5G46160	AT5G36950	0.897361926	0.897361926	AT5G36950_AT5G46160	HLP	DegP10
AT4G23620	AT5G36950	0.785980824	0.785980824	AT4G23620_AT5G36950	RPL15A	DegP10
AT5G09770	AT5G36950	0.740973639	0.740973639	AT5G09770_AT5G36950	RPL17B	DegP10
AT4G30930	AT5G36950	0.737667298	0.737667298	AT4G30930_AT5G36950	NFD1	DegP10
AT4G39880	AT5G36950	0.973395071	0.973395071	AT4G39880_AT5G36950	RPL23A	DegP10
AT2G16930	AT5G36950	0.844130543	0.844130543	AT2G16930_AT5G36950	RPL27A	DegP10
AT5G39800	AT5G36950	0.912462074	0.912462074	AT5G36950_AT5G39800	RPL27C	DegP10
AT1G07830	AT5G36950	0.77073807	0.77073807	AT1G07830_AT5G36950	RPL29	DegP10
AT1G07070	AT5G36950	0.875363026	0.875363026	AT1G07070_AT5G36950	RPL35AA	DegP10
AT3G59650	AT5G36950	0.960309322	0.960309322	AT3G59650_AT5G36950	RPL51	DegP10
AT3G03600	AT5G36950	0.855958596	0.855958596	AT3G03600_AT5G36950	RPS2	DegP10
AT3G49080	AT5G36950	0.92830532	0.92830532	AT3G49080_AT5G36950	RPS9	DegP10
AT3G27620	AT5G36950	-0.744986531	0.744986531	AT3G27620_AT5G36950	AOX1c	DegP10
AT1G32350	AT5G36950	-0.818583842	0.818583842	AT1G32350_AT5G36950	AOX1d	DegP10
AT5G64210	AT5G36950	-0.856789969	0.856789969	AT5G36950_AT5G64210	AOX2	DegP10
AT4G05020	AT5G36950	-0.792377808	0.792377808	AT4G05020_AT5G36950	NDB2	DegP10
AT4G21490	AT5G36950	-0.952814171	0.952814171	AT4G21490_AT5G36950	NDB3	DegP10
AT2G20800	AT5G36950	-0.822679352	0.822679352	AT2G20800_AT5G36950	NDB4	DegP10
AT4G24570	AT5G36950	-0.936156824	0.936156824	AT4G24570_AT5G36950	UCP4	DegP10
AT3G22830	AT5G36950	-0.893428677	0.893428677	AT3G22830_AT5G36950	HSFA6B	DegP10
AT3G16550	AT3G16540	-0.757414258	0.757414258	AT3G16540_AT3G16550	DegP12	DegP11
AT5G11690	AT3G16540	-0.778292357	0.778292357	AT3G16540_AT5G11690	TIM17-3	DegP11
AT1G32350	AT3G16540	0.742914987	0.742914987	AT1G32350_AT3G16540	AOX1d	DegP11
AT5G64210	AT3G16540	0.783700372	0.783700372	AT3G16540_AT5G64210	AOX2	DegP11
AT2G29990	AT3G16540	0.827048512	0.827048512	AT2G29990_AT3G16540	NDA2	DegP11
AT4G05020	AT3G16540	0.850818736	0.850818736	AT3G16540_AT4G05020	NDB2	DegP11
AT4G21490	AT3G16540	0.72301286	0.72301286	AT3G16540_AT4G21490	NDB3	DegP11
AT2G20800	AT3G16540	0.74549554	0.74549554	AT2G20800_AT3G16540	NDB4	DegP11
AT5G08740	AT3G16540	-0.852005304	0.852005304	AT3G16540_AT5G08740	NDC1	DegP11
AT1G14140	AT3G16540	-0.984499125	0.984499125	AT1G14140_AT3G16540	UCP3	DegP11
AT4G24570	AT3G16540	0.807345407	0.807345407	AT3G16540_AT4G24570	UCP4	DegP11
AT3G22830	AT3G16540	0.882617136	0.882617136	AT3G16540_AT3G22830	HSFA6B	DegP11
AT2G36270	AT3G16540	0.981651065	0.981651065	AT2G36270_AT3G16540	ABI5	DegP11
AT4G16030	AT3G16550	0.719276144	0.719276144	AT3G16550_AT4G16030	RPL19D	DegP12
AT5G08740	AT3G16550	0.732535522	0.732535522	AT3G16550_AT5G08740	NDC1	DegP12
AT1G14140	AT3G16550	0.728701699	0.728701699	AT1G14140_AT3G16550	UCP3	DegP12
AT5G11690	AT1G20350	-0.879176402	0.879176402	AT1G20350_AT5G11690	TIM17-3	TIM17-1
AT2G42710	AT1G20350	-0.869075253	0.869075253	AT1G20350_AT2G42710	RPL1	TIM17-1
AT3G12370	AT1G20350	-0.783438684	0.783438684	AT1G20350_AT3G12370	RPL10	TIM17-1
AT4G37660	AT1G20350	-0.857006565	0.857006565	AT1G20350_AT4G37660	RPL12C	TIM17-1
AT3G01790	AT1G20350	-0.765010467	0.765010467	AT1G20350_AT3G01790	RPL13	TIM17-1
AT1G17560	AT1G20350	-0.755412174	0.755412174	AT1G17560_AT1G20350	HLL	TIM17-1
AT5G46160	AT1G20350	-0.89576051	0.89576051	AT1G20350_AT5G46160	HLP	TIM17-1
AT4G30930	AT1G20350	-0.700996539	0.700996539	AT1G20350_AT4G30930	NFD1	TIM17-1
AT4G39880	AT1G20350	-0.876684284	0.876684284	AT1G20350_AT4G39880	RPL23A	TIM17-1
AT5G39800	AT1G20350	-0.836962086	0.836962086	AT1G20350_AT5G39800	RPL27C	TIM17-1
AT1G07830	AT1G20350	-0.78424071	0.78424071	AT1G07830_AT1G20350	RPL29	TIM17-1
AT1G07070	AT1G20350	-0.870109687	0.870109687	AT1G07070_AT1G20350	RPL35AA	TIM17-1
AT3G59650	AT1G20350	-0.859641705	0.859641705	AT1G20350_AT3G59650	RPL51	TIM17-1
AT3G03600	AT1G20350	-0.725226527	0.725226527	AT1G20350_AT3G03600	RPS2	TIM17-1
AT3G49080	AT1G20350	-0.892686176	0.892686176	AT1G20350_AT3G49080	RPS9	TIM17-1
AT3G27620	AT1G20350	0.977361575	0.977361575	AT1G20350_AT3G27620	AOX1c	TIM17-1
AT1G32350	AT1G20350	0.966265503	0.966265503	AT1G20350_AT1G32350	AOX1d	TIM17-1
AT5G64210	AT1G20350	0.945892167	0.945892167	AT1G20350_AT5G64210	AOX2	TIM17-1
AT2G29990	AT1G20350	0.859670021	0.859670021	AT1G20350_AT2G29990	NDA2	TIM17-1
AT4G05020	AT1G20350	0.907767986	0.907767986	AT1G20350_AT4G05020	NDB2	TIM17-1
AT4G21490	AT1G20350	0.936754655	0.936754655	AT1G20350_AT4G21490	NDB3	TIM17-1
AT2G20800	AT1G20350	0.965786849	0.965786849	AT1G20350_AT2G20800	NDB4	TIM17-1
AT4G24570	AT1G20350	0.750153809	0.750153809	AT1G20350_AT4G24570	UCP4	TIM17-1
AT3G22830	AT1G20350	0.765067633	0.765067633	AT1G20350_AT3G22830	HSFA6B	TIM17-1
AT2G20060	AT2G37410	0.896553623	0.896553623	AT2G20060_AT2G37410	RPL4	TIM17-2
AT1G70190	AT2G37410	0.903598952	0.903598952	AT1G70190_AT2G37410	RPL12A	TIM17-2
AT4G36420	AT2G37410	0.713924041	0.713924041	AT2G37410_AT4G36420	RPL12B	TIM17-2
AT3G01790	AT2G37410	0.837361211	0.837361211	AT2G37410_AT3G01790	RPL13	TIM17-2
AT4G23620	AT2G37410	0.87910405	0.87910405	AT2G37410_AT4G23620	RPL15A	TIM17-2
AT5G09770	AT2G37410	0.872451303	0.872451303	AT2G37410_AT5G09770	RPL17B	TIM17-2
AT4G30930	AT2G37410	0.887646064	0.887646064	AT2G37410_AT4G30930	NFD1	TIM17-2
AT2G16930	AT2G37410	0.788225151	0.788225151	AT2G16930_AT2G37410	RPL27A	TIM17-2
AT1G07830	AT2G37410	0.822776667	0.822776667	AT1G07830_AT2G37410	RPL29	TIM17-2
AT1G07070	AT2G37410	0.708371828	0.708371828	AT1G07070_AT2G37410	RPL35AA	TIM17-2
AT3G03600	AT2G37410	0.752203454	0.752203454	AT2G37410_AT3G03600	RPS2	TIM17-2
AT1G07180	AT2G37410	-0.863063804	0.863063804	AT1G07180_AT2G37410	NDA1	TIM17-2
AT2G42710	AT5G11690	0.825220622	0.825220622	AT2G42710_AT5G11690	RPL1	TIM17-3
AT2G07715	AT5G11690	-0.749328657	0.749328657	AT2G07715_AT5G11690	RPL2A	TIM17-3
AT3G12370	AT5G11690	0.700608441	0.700608441	AT3G12370_AT5G11690	RPL10	TIM17-3
AT4G37660	AT5G11690	0.731725144	0.731725144	AT4G37660_AT5G11690	RPL12C	TIM17-3
AT5G46160	AT5G11690	0.865176647	0.865176647	AT5G11690_AT5G46160	HLP	TIM17-3
AT4G39880	AT5G11690	0.91168793	0.91168793	AT4G39880_AT5G11690	RPL23A	TIM17-3
AT3G59650	AT5G11690	0.772366968	0.772366968	AT3G59650_AT5G11690	RPL51	TIM17-3
AT3G49080	AT5G11690	0.776569776	0.776569776	AT3G49080_AT5G11690	RPS9	TIM17-3
AT3G27620	AT5G11690	-0.86352587	0.86352587	AT3G27620_AT5G11690	AOX1c	TIM17-3
AT1G32350	AT5G11690	-0.93737292	0.93737292	AT1G32350_AT5G11690	AOX1d	TIM17-3
AT5G64210	AT5G11690	-0.970452991	0.970452991	AT5G11690_AT5G64210	AOX2	TIM17-3
AT2G29990	AT5G11690	-0.885169636	0.885169636	AT2G29990_AT5G11690	NDA2	TIM17-3
AT4G05020	AT5G11690	-0.925924058	0.925924058	AT4G05020_AT5G11690	NDB2	TIM17-3
AT4G21490	AT5G11690	-0.964815142	0.964815142	AT4G21490_AT5G11690	NDB3	TIM17-3
AT2G20800	AT5G11690	-0.939861846	0.939861846	AT2G20800_AT5G11690	NDB4	TIM17-3
AT1G14140	AT5G11690	0.806033688	0.806033688	AT1G14140_AT5G11690	UCP3	TIM17-3
AT4G24570	AT5G11690	-0.888040068	0.888040068	AT4G24570_AT5G11690	UCP4	TIM17-3
AT3G22830	AT5G11690	-0.928123086	0.928123086	AT3G22830_AT5G11690	HSFA6B	TIM17-3
AT2G36270	AT5G11690	-0.84561732	0.84561732	AT2G36270_AT5G11690	ABI5	TIM17-3
AT2G20060	AT2G42710	0.823834973	0.823834973	AT2G20060_AT2G42710	RPL4	RPL1
AT3G12370	AT2G42710	0.980571211	0.980571211	AT2G42710_AT3G12370	RPL10	RPL1
AT1G70190	AT2G42710	0.852408504	0.852408504	AT1G70190_AT2G42710	RPL12A	RPL1
AT4G36420	AT2G42710	0.921017581	0.921017581	AT2G42710_AT4G36420	RPL12B	RPL1
AT4G37660	AT2G42710	0.982077106	0.982077106	AT2G42710_AT4G37660	RPL12C	RPL1
AT3G01790	AT2G42710	0.884866373	0.884866373	AT2G42710_AT3G01790	RPL13	RPL1
AT1G17560	AT2G42710	0.962513234	0.962513234	AT1G17560_AT2G42710	HLL	RPL1
AT5G46160	AT2G42710	0.85381776	0.85381776	AT2G42710_AT5G46160	HLP	RPL1
AT4G23620	AT2G42710	0.817843805	0.817843805	AT2G42710_AT4G23620	RPL15A	RPL1
AT5G09770	AT2G42710	0.846564168	0.846564168	AT2G42710_AT5G09770	RPL17B	RPL1
AT4G30930	AT2G42710	0.829863318	0.829863318	AT2G42710_AT4G30930	NFD1	RPL1
AT4G39880	AT2G42710	0.929214375	0.929214375	AT2G42710_AT4G39880	RPL23A	RPL1
AT2G16930	AT2G42710	0.906923087	0.906923087	AT2G16930_AT2G42710	RPL27A	RPL1
AT5G39800	AT2G42710	0.972715979	0.972715979	AT2G42710_AT5G39800	RPL27C	RPL1
AT1G07830	AT2G42710	0.857361494	0.857361494	AT1G07830_AT2G42710	RPL29	RPL1
AT1G07070	AT2G42710	0.920577348	0.920577348	AT1G07070_AT2G42710	RPL35AA	RPL1
AT3G59650	AT2G42710	0.995057369	0.995057369	AT2G42710_AT3G59650	RPL51	RPL1
AT3G03600	AT2G42710	0.933289158	0.933289158	AT2G42710_AT3G03600	RPS2	RPL1
AT3G49080	AT2G42710	0.93238247	0.93238247	AT2G42710_AT3G49080	RPS9	RPL1
AT3G27620	AT2G42710	-0.774487158	0.774487158	AT2G42710_AT3G27620	AOX1c	RPL1
AT1G32350	AT2G42710	-0.825917386	0.825917386	AT1G32350_AT2G42710	AOX1d	RPL1
AT5G64210	AT2G42710	-0.846541056	0.846541056	AT2G42710_AT5G64210	AOX2	RPL1
AT4G05020	AT2G42710	-0.803798896	0.803798896	AT2G42710_AT4G05020	NDB2	RPL1
AT4G21490	AT2G42710	-0.939166425	0.939166425	AT2G42710_AT4G21490	NDB3	RPL1
AT2G20800	AT2G42710	-0.829126951	0.829126951	AT2G20800_AT2G42710	NDB4	RPL1
AT4G24570	AT2G42710	-0.914079037	0.914079037	AT2G42710_AT4G24570	UCP4	RPL1
AT3G22830	AT2G42710	-0.862713253	0.862713253	AT2G42710_AT3G22830	HSFA6B	RPL1
AT3G12370	AT2G20060	0.893053367	0.893053367	AT2G20060_AT3G12370	RPL10	RPL4
AT1G70190	AT2G20060	0.988144231	0.988144231	AT1G70190_AT2G20060	RPL12A	RPL4
AT4G36420	AT2G20060	0.831638667	0.831638667	AT2G20060_AT4G36420	RPL12B	RPL4
AT4G37660	AT2G20060	0.888968073	0.888968073	AT2G20060_AT4G37660	RPL12C	RPL4
AT3G01790	AT2G20060	0.99176224	0.99176224	AT2G20060_AT3G01790	RPL13	RPL4
AT1G17560	AT2G20060	0.890103701	0.890103701	AT1G17560_AT2G20060	HLL	RPL4
AT4G23620	AT2G20060	0.934851236	0.934851236	AT2G20060_AT4G23620	RPL15A	RPL4
AT5G09770	AT2G20060	0.963800325	0.963800325	AT2G20060_AT5G09770	RPL17B	RPL4
AT4G30930	AT2G20060	0.996572194	0.996572194	AT2G20060_AT4G30930	NFD1	RPL4
AT2G16930	AT2G20060	0.886510993	0.886510993	AT2G16930_AT2G20060	RPL27A	RPL4
AT5G39800	AT2G20060	0.915521588	0.915521588	AT2G20060_AT5G39800	RPL27C	RPL4
AT1G07830	AT2G20060	0.985369048	0.985369048	AT1G07830_AT2G20060	RPL29	RPL4
AT1G07070	AT2G20060	0.946867318	0.946867318	AT1G07070_AT2G20060	RPL35AA	RPL4
AT3G59650	AT2G20060	0.873697881	0.873697881	AT2G20060_AT3G59650	RPL51	RPL4
AT3G03600	AT2G20060	0.899754441	0.899754441	AT2G20060_AT3G03600	RPS2	RPL4
AT3G49080	AT2G20060	0.870367244	0.870367244	AT2G20060_AT3G49080	RPS9	RPL4
AT1G07180	AT2G20060	-0.783260495	0.783260495	AT1G07180_AT2G20060	NDA1	RPL4
AT1G70190	AT3G12370	0.929045249	0.929045249	AT1G70190_AT3G12370	RPL12A	RPL10
AT4G36420	AT3G12370	0.968540293	0.968540293	AT3G12370_AT4G36420	RPL12B	RPL10
AT4G37660	AT3G12370	0.984832661	0.984832661	AT3G12370_AT4G37660	RPL12C	RPL10
AT3G01790	AT3G12370	0.932176464	0.932176464	AT3G01790_AT3G12370	RPL13	RPL10
AT1G17560	AT3G12370	0.983128846	0.983128846	AT1G17560_AT3G12370	HLL	RPL10
AT5G46160	AT3G12370	0.784302948	0.784302948	AT3G12370_AT5G46160	HLP	RPL10
AT4G23620	AT3G12370	0.901519004	0.901519004	AT3G12370_AT4G23620	RPL15A	RPL10
AT5G09770	AT3G12370	0.917250502	0.917250502	AT3G12370_AT5G09770	RPL17B	RPL10
AT4G30930	AT3G12370	0.896290115	0.896290115	AT3G12370_AT4G30930	NFD1	RPL10
AT4G39880	AT3G12370	0.867422886	0.867422886	AT3G12370_AT4G39880	RPL23A	RPL10
AT2G16930	AT3G12370	0.968045871	0.968045871	AT2G16930_AT3G12370	RPL27A	RPL10
AT5G39800	AT3G12370	0.986645551	0.986645551	AT3G12370_AT5G39800	RPL27C	RPL10
AT1G07830	AT3G12370	0.899897944	0.899897944	AT1G07830_AT3G12370	RPL29	RPL10
AT1G07070	AT3G12370	0.92777773	0.92777773	AT1G07070_AT3G12370	RPL35AA	RPL10
AT3G59650	AT3G12370	0.990789908	0.990789908	AT3G12370_AT3G59650	RPL51	RPL10
AT3G03600	AT3G12370	0.974663629	0.974663629	AT3G03600_AT3G12370	RPS2	RPL10
AT3G49080	AT3G12370	0.911181656	0.911181656	AT3G12370_AT3G49080	RPS9	RPL10
AT1G32350	AT3G12370	-0.709699535	0.709699535	AT1G32350_AT3G12370	AOX1d	RPL10
AT5G64210	AT3G12370	-0.728771843	0.728771843	AT3G12370_AT5G64210	AOX2	RPL10
AT4G21490	AT3G12370	-0.853549275	0.853549275	AT3G12370_AT4G21490	NDB3	RPL10
AT2G20800	AT3G12370	-0.713196471	0.713196471	AT2G20800_AT3G12370	NDB4	RPL10
AT4G24570	AT3G12370	-0.85676056	0.85676056	AT3G12370_AT4G24570	UCP4	RPL10
AT3G22830	AT3G12370	-0.775726924	0.775726924	AT3G12370_AT3G22830	HSFA6B	RPL10
AT4G36420	AT1G70190	0.900246072	0.900246072	AT1G70190_AT4G36420	RPL12B	RPL12A
AT4G37660	AT1G70190	0.908630854	0.908630854	AT1G70190_AT4G37660	RPL12C	RPL12A
AT3G01790	AT1G70190	0.982361505	0.982361505	AT1G70190_AT3G01790	RPL13	RPL12A
AT1G17560	AT1G70190	0.922152715	0.922152715	AT1G17560_AT1G70190	HLL	RPL12A
AT4G23620	AT1G70190	0.963203927	0.963203927	AT1G70190_AT4G23620	RPL15A	RPL12A
AT5G09770	AT1G70190	0.976157448	0.976157448	AT1G70190_AT5G09770	RPL17B	RPL12A
AT4G30930	AT1G70190	0.985128982	0.985128982	AT1G70190_AT4G30930	NFD1	RPL12A
AT4G39880	AT1G70190	0.701804751	0.701804751	AT1G70190_AT4G39880	RPL23A	RPL12A
AT2G16930	AT1G70190	0.94256634	0.94256634	AT1G70190_AT2G16930	RPL27A	RPL12A
AT5G39800	AT1G70190	0.933251511	0.933251511	AT1G70190_AT5G39800	RPL27C	RPL12A
AT1G07830	AT1G70190	0.962688797	0.962688797	AT1G07830_AT1G70190	RPL29	RPL12A
AT1G07070	AT1G70190	0.925299766	0.925299766	AT1G07070_AT1G70190	RPL35AA	RPL12A
AT3G59650	AT1G70190	0.896952007	0.896952007	AT1G70190_AT3G59650	RPL51	RPL12A
AT3G03600	AT1G70190	0.938658439	0.938658439	AT1G70190_AT3G03600	RPS2	RPL12A
AT3G49080	AT1G70190	0.853192703	0.853192703	AT1G70190_AT3G49080	RPS9	RPL12A
AT1G07180	AT1G70190	-0.722787012	0.722787012	AT1G07180_AT1G70190	NDA1	RPL12A
AT4G37660	AT4G36420	0.929163322	0.929163322	AT4G36420_AT4G37660	RPL12C	RPL12B
AT3G01790	AT4G36420	0.860214523	0.860214523	AT3G01790_AT4G36420	RPL13	RPL12B
AT1G17560	AT4G36420	0.941114808	0.941114808	AT1G17560_AT4G36420	HLL	RPL12B
AT4G23620	AT4G36420	0.891245807	0.891245807	AT4G23620_AT4G36420	RPL15A	RPL12B
AT5G09770	AT4G36420	0.895907317	0.895907317	AT4G36420_AT5G09770	RPL17B	RPL12B
AT4G30930	AT4G36420	0.83701525	0.83701525	AT4G30930_AT4G36420	NFD1	RPL12B
AT4G39880	AT4G36420	0.757201763	0.757201763	AT4G36420_AT4G39880	RPL23A	RPL12B
AT2G16930	AT4G36420	0.991337867	0.991337867	AT2G16930_AT4G36420	RPL27A	RPL12B
AT5G39800	AT4G36420	0.93340347	0.93340347	AT4G36420_AT5G39800	RPL27C	RPL12B
AT1G07830	AT4G36420	0.813386081	0.813386081	AT1G07830_AT4G36420	RPL29	RPL12B
AT1G07070	AT4G36420	0.816291974	0.816291974	AT1G07070_AT4G36420	RPL35AA	RPL12B
AT3G59650	AT4G36420	0.931937555	0.931937555	AT3G59650_AT4G36420	RPL51	RPL12B
AT3G03600	AT4G36420	0.968409028	0.968409028	AT3G03600_AT4G36420	RPS2	RPL12B
AT3G49080	AT4G36420	0.786711259	0.786711259	AT3G49080_AT4G36420	RPS9	RPL12B
AT4G21490	AT4G36420	-0.750753246	0.750753246	AT4G21490_AT4G36420	NDB3	RPL12B
AT4G24570	AT4G36420	-0.844671659	0.844671659	AT4G24570_AT4G36420	UCP4	RPL12B
AT3G22830	AT4G36420	-0.747066295	0.747066295	AT3G22830_AT4G36420	HSFA6B	RPL12B
AT3G01790	AT4G37660	0.936609133	0.936609133	AT3G01790_AT4G37660	RPL13	RPL12C
AT1G17560	AT4G37660	0.947386243	0.947386243	AT1G17560_AT4G37660	HLL	RPL12C
AT5G46160	AT4G37660	0.79162578	0.79162578	AT4G37660_AT5G46160	HLP	RPL12C
AT4G23620	AT4G37660	0.838436749	0.838436749	AT4G23620_AT4G37660	RPL15A	RPL12C
AT5G09770	AT4G37660	0.92493315	0.92493315	AT4G37660_AT5G09770	RPL17B	RPL12C
AT4G30930	AT4G37660	0.902929612	0.902929612	AT4G30930_AT4G37660	NFD1	RPL12C
AT4G39880	AT4G37660	0.857853419	0.857853419	AT4G37660_AT4G39880	RPL23A	RPL12C
AT2G16930	AT4G37660	0.937542399	0.937542399	AT2G16930_AT4G37660	RPL27A	RPL12C
AT5G39800	AT4G37660	0.997946944	0.997946944	AT4G37660_AT5G39800	RPL27C	RPL12C
AT1G07830	AT4G37660	0.922474037	0.922474037	AT1G07830_AT4G37660	RPL29	RPL12C
AT1G07070	AT4G37660	0.943182151	0.943182151	AT1G07070_AT4G37660	RPL35AA	RPL12C
AT3G59650	AT4G37660	0.994136789	0.994136789	AT3G59650_AT4G37660	RPL51	RPL12C
AT3G03600	AT4G37660	0.974140693	0.974140693	AT3G03600_AT4G37660	RPS2	RPL12C
AT3G49080	AT4G37660	0.914663874	0.914663874	AT3G49080_AT4G37660	RPS9	RPL12C
AT3G27620	AT4G37660	-0.76547667	0.76547667	AT3G27620_AT4G37660	AOX1c	RPL12C
AT1G32350	AT4G37660	-0.790555986	0.790555986	AT1G32350_AT4G37660	AOX1d	RPL12C
AT5G64210	AT4G37660	-0.792970384	0.792970384	AT4G37660_AT5G64210	AOX2	RPL12C
AT4G05020	AT4G37660	-0.766289453	0.766289453	AT4G05020_AT4G37660	NDB2	RPL12C
AT4G21490	AT4G37660	-0.884524183	0.884524183	AT4G21490_AT4G37660	NDB3	RPL12C
AT2G20800	AT4G37660	-0.792797802	0.792797802	AT2G20800_AT4G37660	NDB4	RPL12C
AT4G24570	AT4G37660	-0.846455714	0.846455714	AT4G24570_AT4G37660	UCP4	RPL12C
AT3G22830	AT4G37660	-0.784202192	0.784202192	AT3G22830_AT4G37660	HSFA6B	RPL12C
AT1G17560	AT3G01790	0.923151747	0.923151747	AT1G17560_AT3G01790	HLL	RPL13
AT5G46160	AT3G01790	0.756110911	0.756110911	AT3G01790_AT5G46160	HLP	RPL13
AT4G23620	AT3G01790	0.922408067	0.922408067	AT3G01790_AT4G23620	RPL15A	RPL13
AT5G09770	AT3G01790	0.965756946	0.965756946	AT3G01790_AT5G09770	RPL17B	RPL13
AT4G30930	AT3G01790	0.991978877	0.991978877	AT3G01790_AT4G30930	NFD1	RPL13
AT4G39880	AT3G01790	0.765861699	0.765861699	AT3G01790_AT4G39880	RPL23A	RPL13
AT2G16930	AT3G01790	0.904454556	0.904454556	AT2G16930_AT3G01790	RPL27A	RPL13
AT5G39800	AT3G01790	0.955497046	0.955497046	AT3G01790_AT5G39800	RPL27C	RPL13
AT1G07830	AT3G01790	0.993573081	0.993573081	AT1G07830_AT3G01790	RPL29	RPL13
AT1G07070	AT3G01790	0.975820099	0.975820099	AT1G07070_AT3G01790	RPL35AA	RPL13
AT3G59650	AT3G01790	0.924903444	0.924903444	AT3G01790_AT3G59650	RPL51	RPL13
AT3G03600	AT3G01790	0.928546711	0.928546711	AT3G01790_AT3G03600	RPS2	RPL13
AT3G49080	AT3G01790	0.914569405	0.914569405	AT3G01790_AT3G49080	RPS9	RPL13
AT1G07180	AT3G01790	-0.708040919	0.708040919	AT1G07180_AT3G01790	NDA1	RPL13
AT4G21490	AT3G01790	-0.717934551	0.717934551	AT3G01790_AT4G21490	NDB3	RPL13
AT5G46160	AT1G17560	0.836612846	0.836612846	AT1G17560_AT5G46160	HLP	HLL
AT4G23620	AT1G17560	0.936648074	0.936648074	AT1G17560_AT4G23620	RPL15A	HLL
AT5G09770	AT1G17560	0.87095014	0.87095014	AT1G17560_AT5G09770	RPL17B	HLL
AT4G30930	AT1G17560	0.878324196	0.878324196	AT1G17560_AT4G30930	NFD1	HLL
AT4G39880	AT1G17560	0.903364057	0.903364057	AT1G17560_AT4G39880	RPL23A	HLL
AT2G16930	AT1G17560	0.935503815	0.935503815	AT1G17560_AT2G16930	RPL27A	HLL
AT5G39800	AT1G17560	0.952467529	0.952467529	AT1G17560_AT5G39800	RPL27C	HLL
AT1G07830	AT1G17560	0.880060391	0.880060391	AT1G07830_AT1G17560	RPL29	HLL
AT1G07070	AT1G17560	0.931560534	0.931560534	AT1G07070_AT1G17560	RPL35AA	HLL
AT3G59650	AT1G17560	0.969697134	0.969697134	AT1G17560_AT3G59650	RPL51	HLL
AT3G03600	AT1G17560	0.924313751	0.924313751	AT1G17560_AT3G03600	RPS2	HLL
AT3G49080	AT1G17560	0.938993827	0.938993827	AT1G17560_AT3G49080	RPS9	HLL
AT4G21490	AT1G17560	-0.834402388	0.834402388	AT1G17560_AT4G21490	NDB3	HLL
AT4G24570	AT1G17560	-0.827260254	0.827260254	AT1G17560_AT4G24570	UCP4	HLL
AT3G22830	AT1G17560	-0.738292088	0.738292088	AT1G17560_AT3G22830	HSFA6B	HLL
AT4G39880	AT5G46160	0.970011297	0.970011297	AT4G39880_AT5G46160	RPL23A	HLP
AT5G39800	AT5G46160	0.780377807	0.780377807	AT5G39800_AT5G46160	RPL27C	HLP
AT1G07830	AT5G46160	0.737516885	0.737516885	AT1G07830_AT5G46160	RPL29	HLP
AT1G07070	AT5G46160	0.876030109	0.876030109	AT1G07070_AT5G46160	RPL35AA	HLP
AT3G59650	AT5G46160	0.835988212	0.835988212	AT3G59650_AT5G46160	RPL51	HLP
AT3G49080	AT5G46160	0.955486361	0.955486361	AT3G49080_AT5G46160	RPS9	HLP
AT3G27620	AT5G46160	-0.803509074	0.803509074	AT3G27620_AT5G46160	AOX1c	HLP
AT1G32350	AT5G46160	-0.822319676	0.822319676	AT1G32350_AT5G46160	AOX1d	HLP
AT5G64210	AT5G46160	-0.835964136	0.835964136	AT5G46160_AT5G64210	AOX2	HLP
AT4G05020	AT5G46160	-0.725024624	0.725024624	AT4G05020_AT5G46160	NDB2	HLP
AT4G21490	AT5G46160	-0.893008209	0.893008209	AT4G21490_AT5G46160	NDB3	HLP
AT2G20800	AT5G46160	-0.82413857	0.82413857	AT2G20800_AT5G46160	NDB4	HLP
AT4G24570	AT5G46160	-0.727967577	0.727967577	AT4G24570_AT5G46160	UCP4	HLP
AT3G22830	AT5G46160	-0.710835909	0.710835909	AT3G22830_AT5G46160	HSFA6B	HLP
AT5G09770	AT4G23620	0.887615671	0.887615671	AT4G23620_AT5G09770	RPL17B	RPL15A
AT4G30930	AT4G23620	0.91204384	0.91204384	AT4G23620_AT4G30930	NFD1	RPL15A
AT4G39880	AT4G23620	0.725268611	0.725268611	AT4G23620_AT4G39880	RPL23A	RPL15A
AT2G16930	AT4G23620	0.913924546	0.913924546	AT2G16930_AT4G23620	RPL27A	RPL15A
AT5G39800	AT4G23620	0.865141046	0.865141046	AT4G23620_AT5G39800	RPL27C	RPL15A
AT1G07830	AT4G23620	0.876524625	0.876524625	AT1G07830_AT4G23620	RPL29	RPL15A
AT1G07070	AT4G23620	0.871829809	0.871829809	AT1G07070_AT4G23620	RPL35AA	RPL15A
AT3G59650	AT4G23620	0.852215897	0.852215897	AT3G59650_AT4G23620	RPL51	RPL15A
AT3G03600	AT4G23620	0.869468353	0.869468353	AT3G03600_AT4G23620	RPS2	RPL15A
AT3G49080	AT4G23620	0.837784573	0.837784573	AT3G49080_AT4G23620	RPS9	RPL15A
AT1G07180	AT4G23620	-0.717879328	0.717879328	AT1G07180_AT4G23620	NDA1	RPL15A
AT4G30930	AT5G09770	0.978770677	0.978770677	AT4G30930_AT5G09770	NFD1	RPL17B
AT2G16930	AT5G09770	0.944611467	0.944611467	AT2G16930_AT5G09770	RPL27A	RPL17B
AT5G39800	AT5G09770	0.944907644	0.944907644	AT5G09770_AT5G39800	RPL27C	RPL17B
AT1G07830	AT5G09770	0.961683084	0.961683084	AT1G07830_AT5G09770	RPL29	RPL17B
AT1G07070	AT5G09770	0.89821258	0.89821258	AT1G07070_AT5G09770	RPL35AA	RPL17B
AT3G59650	AT5G09770	0.893796954	0.893796954	AT3G59650_AT5G09770	RPL51	RPL17B
AT3G03600	AT5G09770	0.965276292	0.965276292	AT3G03600_AT5G09770	RPS2	RPL17B
AT3G49080	AT5G09770	0.799769775	0.799769775	AT3G49080_AT5G09770	RPS9	RPL17B
AT2G16930	AT4G30930	0.893993175	0.893993175	AT2G16930_AT4G30930	RPL27A	NFD1
AT5G39800	AT4G30930	0.927531373	0.927531373	AT4G30930_AT5G39800	RPL27C	NFD1
AT1G07830	AT4G30930	0.991253003	0.991253003	AT1G07830_AT4G30930	RPL29	NFD1
AT1G07070	AT4G30930	0.943811304	0.943811304	AT1G07070_AT4G30930	RPL35AA	NFD1
AT3G59650	AT4G30930	0.880519098	0.880519098	AT3G59650_AT4G30930	RPL51	NFD1
AT3G03600	AT4G30930	0.916861198	0.916861198	AT3G03600_AT4G30930	RPS2	NFD1
AT3G49080	AT4G30930	0.857803681	0.857803681	AT3G49080_AT4G30930	RPS9	NFD1
AT1G07180	AT4G30930	-0.753426382	0.753426382	AT1G07180_AT4G30930	NDA1	NFD1
AT2G16930	AT4G39880	0.722485436	0.722485436	AT2G16930_AT4G39880	RPL27A	RPL23A
AT5G39800	AT4G39880	0.841872323	0.841872323	AT4G39880_AT5G39800	RPL27C	RPL23A
AT1G07830	AT4G39880	0.730478317	0.730478317	AT1G07830_AT4G39880	RPL29	RPL23A
AT1G07070	AT4G39880	0.867428699	0.867428699	AT1G07070_AT4G39880	RPL35AA	RPL23A
AT3G59650	AT4G39880	0.903417693	0.903417693	AT3G59650_AT4G39880	RPL51	RPL23A
AT3G03600	AT4G39880	0.74433056	0.74433056	AT3G03600_AT4G39880	RPS2	RPL23A
AT3G49080	AT4G39880	0.948235288	0.948235288	AT3G49080_AT4G39880	RPS9	RPL23A
AT3G27620	AT4G39880	-0.779410187	0.779410187	AT3G27620_AT4G39880	AOX1c	RPL23A
AT1G32350	AT4G39880	-0.837387417	0.837387417	AT1G32350_AT4G39880	AOX1d	RPL23A
AT5G64210	AT4G39880	-0.870859642	0.870859642	AT4G39880_AT5G64210	AOX2	RPL23A
AT4G05020	AT4G39880	-0.77908153	0.77908153	AT4G05020_AT4G39880	NDB2	RPL23A
AT4G21490	AT4G39880	-0.948095497	0.948095497	AT4G21490_AT4G39880	NDB3	RPL23A
AT2G20800	AT4G39880	-0.840768827	0.840768827	AT2G20800_AT4G39880	NDB4	RPL23A
AT4G24570	AT4G39880	-0.866402936	0.866402936	AT4G24570_AT4G39880	UCP4	RPL23A
AT3G22830	AT4G39880	-0.840507579	0.840507579	AT3G22830_AT4G39880	HSFA6B	RPL23A
AT5G39800	AT2G16930	0.947941477	0.947941477	AT2G16930_AT5G39800	RPL27C	RPL27A
AT1G07830	AT2G16930	0.867450454	0.867450454	AT1G07830_AT2G16930	RPL29	RPL27A
AT1G07070	AT2G16930	0.846541205	0.846541205	AT1G07070_AT2G16930	RPL35AA	RPL27A
AT3G59650	AT2G16930	0.930168947	0.930168947	AT2G16930_AT3G59650	RPL51	RPL27A
AT3G03600	AT2G16930	0.984620237	0.984620237	AT2G16930_AT3G03600	RPS2	RPL27A
AT3G49080	AT2G16930	0.793468415	0.793468415	AT2G16930_AT3G49080	RPS9	RPL27A
AT4G21490	AT2G16930	-0.714290192	0.714290192	AT2G16930_AT4G21490	NDB3	RPL27A
AT4G24570	AT2G16930	-0.783010028	0.783010028	AT2G16930_AT4G24570	UCP4	RPL27A
AT1G07830	AT5G39800	0.941340443	0.941340443	AT1G07830_AT5G39800	RPL29	RPL27C
AT1G07070	AT5G39800	0.952307919	0.952307919	AT1G07070_AT5G39800	RPL35AA	RPL27C
AT3G59650	AT5G39800	0.990341241	0.990341241	AT3G59650_AT5G39800	RPL51	RPL27C
AT3G03600	AT5G39800	0.980092981	0.980092981	AT3G03600_AT5G39800	RPS2	RPL27C
AT3G49080	AT5G39800	0.915569226	0.915569226	AT3G49080_AT5G39800	RPS9	RPL27C
AT3G27620	AT5G39800	-0.73703015	0.73703015	AT3G27620_AT5G39800	AOX1c	RPL27C
AT1G32350	AT5G39800	-0.756016008	0.756016008	AT1G32350_AT5G39800	AOX1d	RPL27C
AT5G64210	AT5G39800	-0.756021105	0.756021105	AT5G39800_AT5G64210	AOX2	RPL27C
AT4G05020	AT5G39800	-0.725851455	0.725851455	AT4G05020_AT5G39800	NDB2	RPL27C
AT4G21490	AT5G39800	-0.856421625	0.856421625	AT4G21490_AT5G39800	NDB3	RPL27C
AT2G20800	AT5G39800	-0.758200354	0.758200354	AT2G20800_AT5G39800	NDB4	RPL27C
AT4G24570	AT5G39800	-0.816862867	0.816862867	AT4G24570_AT5G39800	UCP4	RPL27C
AT3G22830	AT5G39800	-0.745782256	0.745782256	AT3G22830_AT5G39800	HSFA6B	RPL27C
AT1G07070	AT1G07830	0.971153179	0.971153179	AT1G07070_AT1G07830	RPL35AA	RPL29
AT3G59650	AT1G07830	0.901852704	0.901852704	AT1G07830_AT3G59650	RPL51	RPL29
AT3G03600	AT1G07830	0.908651213	0.908651213	AT1G07830_AT3G03600	RPS2	RPL29
AT3G49080	AT1G07830	0.897537052	0.897537052	AT1G07830_AT3G49080	RPS9	RPL29
AT1G07180	AT1G07830	-0.715808808	0.715808808	AT1G07180_AT1G07830	NDA1	RPL29
AT4G21490	AT1G07830	-0.701624636	0.701624636	AT1G07830_AT4G21490	NDB3	RPL29
AT3G59650	AT1G07070	0.944973575	0.944973575	AT1G07070_AT3G59650	RPL51	RPL35AA
AT3G03600	AT1G07070	0.886657281	0.886657281	AT1G07070_AT3G03600	RPS2	RPL35AA
AT3G49080	AT1G07070	0.976579875	0.976579875	AT1G07070_AT3G49080	RPS9	RPL35AA
AT3G27620	AT1G07070	-0.755933511	0.755933511	AT1G07070_AT3G27620	AOX1c	RPL35AA
AT1G32350	AT1G07070	-0.738472221	0.738472221	AT1G07070_AT1G32350	AOX1d	RPL35AA
AT5G64210	AT1G07070	-0.724367686	0.724367686	AT1G07070_AT5G64210	AOX2	RPL35AA
AT4G21490	AT1G07070	-0.820167754	0.820167754	AT1G07070_AT4G21490	NDB3	RPL35AA
AT2G20800	AT1G07070	-0.739505263	0.739505263	AT1G07070_AT2G20800	NDB4	RPL35AA
AT3G03600	AT3G59650	0.957167364	0.957167364	AT3G03600_AT3G59650	RPS2	RPL51
AT3G49080	AT3G59650	0.937894481	0.937894481	AT3G49080_AT3G59650	RPS9	RPL51
AT3G27620	AT3G59650	-0.75857144	0.75857144	AT3G27620_AT3G59650	AOX1c	RPL51
AT1G32350	AT3G59650	-0.796149277	0.796149277	AT1G32350_AT3G59650	AOX1d	RPL51
AT5G64210	AT3G59650	-0.808722521	0.808722521	AT3G59650_AT5G64210	AOX2	RPL51
AT4G05020	AT3G59650	-0.767053154	0.767053154	AT3G59650_AT4G05020	NDB2	RPL51
AT4G21490	AT3G59650	-0.908213533	0.908213533	AT3G59650_AT4G21490	NDB3	RPL51
AT2G20800	AT3G59650	-0.798990347	0.798990347	AT2G20800_AT3G59650	NDB4	RPL51
AT4G24570	AT3G59650	-0.874579086	0.874579086	AT3G59650_AT4G24570	UCP4	RPL51
AT3G22830	AT3G59650	-0.812675582	0.812675582	AT3G22830_AT3G59650	HSFA6B	RPL51
AT3G49080	AT3G03600	0.825901504	0.825901504	AT3G03600_AT3G49080	RPS9	RPS2
AT4G21490	AT3G03600	-0.773079457	0.773079457	AT3G03600_AT4G21490	NDB3	RPS2
AT4G24570	AT3G03600	-0.795367309	0.795367309	AT3G03600_AT4G24570	UCP4	RPS2
AT3G22830	AT3G03600	-0.708705485	0.708705485	AT3G03600_AT3G22830	HSFA6B	RPS2
AT3G27620	AT3G49080	-0.777149415	0.777149415	AT3G27620_AT3G49080	AOX1c	RPS9
AT1G32350	AT3G49080	-0.784125002	0.784125002	AT1G32350_AT3G49080	AOX1d	RPS9
AT5G64210	AT3G49080	-0.787761584	0.787761584	AT3G49080_AT5G64210	AOX2	RPS9
AT4G21490	AT3G49080	-0.880052856	0.880052856	AT3G49080_AT4G21490	NDB3	RPS9
AT2G20800	AT3G49080	-0.786008492	0.786008492	AT2G20800_AT3G49080	NDB4	RPS9
AT4G24570	AT3G49080	-0.747425847	0.747425847	AT3G49080_AT4G24570	UCP4	RPS9
AT1G32350	AT3G27620	0.981031734	0.981031734	AT1G32350_AT3G27620	AOX1d	AOX1c
AT5G64210	AT3G27620	0.950873314	0.950873314	AT3G27620_AT5G64210	AOX2	AOX1c
AT2G29990	AT3G27620	0.933479057	0.933479057	AT2G29990_AT3G27620	NDA2	AOX1c
AT4G05020	AT3G27620	0.940606662	0.940606662	AT3G27620_AT4G05020	NDB2	AOX1c
AT4G21490	AT3G27620	0.89449483	0.89449483	AT3G27620_AT4G21490	NDB3	AOX1c
AT2G20800	AT3G27620	0.979470284	0.979470284	AT2G20800_AT3G27620	NDB4	AOX1c
AT3G22830	AT3G27620	0.741937057	0.741937057	AT3G22830_AT3G27620	HSFA6B	AOX1c
AT2G36270	AT3G27620	0.75481594	0.75481594	AT2G36270_AT3G27620	ABI5	AOX1c
AT5G64210	AT1G32350	0.992507697	0.992507697	AT1G32350_AT5G64210	AOX2	AOX1d
AT2G29990	AT1G32350	0.955425348	0.955425348	AT1G32350_AT2G29990	NDA2	AOX1d
AT4G05020	AT1G32350	0.981569754	0.981569754	AT1G32350_AT4G05020	NDB2	AOX1d
AT4G21490	AT1G32350	0.951673592	0.951673592	AT1G32350_AT4G21490	NDB3	AOX1d
AT2G20800	AT1G32350	0.999962502	0.999962502	AT1G32350_AT2G20800	NDB4	AOX1d
AT1G14140	AT1G32350	-0.718425882	0.718425882	AT1G14140_AT1G32350	UCP3	AOX1d
AT4G24570	AT1G32350	0.808785145	0.808785145	AT1G32350_AT4G24570	UCP4	AOX1d
AT3G22830	AT1G32350	0.854609082	0.854609082	AT1G32350_AT3G22830	HSFA6B	AOX1d
AT2G36270	AT1G32350	0.841743777	0.841743777	AT1G32350_AT2G36270	ABI5	AOX1d
AT2G29990	AT5G64210	0.94508139	0.94508139	AT2G29990_AT5G64210	NDA2	AOX2
AT4G05020	AT5G64210	0.982767392	0.982767392	AT4G05020_AT5G64210	NDB2	AOX2
AT4G21490	AT5G64210	0.972863719	0.972863719	AT4G21490_AT5G64210	NDB3	AOX2
AT2G20800	AT5G64210	0.993470941	0.993470941	AT2G20800_AT5G64210	NDB4	AOX2
AT1G14140	AT5G64210	-0.776808688	0.776808688	AT1G14140_AT5G64210	UCP3	AOX2
AT4G24570	AT5G64210	0.862639006	0.862639006	AT4G24570_AT5G64210	UCP4	AOX2
AT3G22830	AT5G64210	0.90527079	0.90527079	AT3G22830_AT5G64210	HSFA6B	AOX2
AT2G36270	AT5G64210	0.867428594	0.867428594	AT2G36270_AT5G64210	ABI5	AOX2
AT5G08740	AT1G07180	0.922948001	0.922948001	AT1G07180_AT5G08740	NDC1	NDA1
AT1G34190	AT1G07180	-0.757425918	0.757425918	AT1G07180_AT1G34190	NAC017	NDA1
AT4G05020	AT2G29990	0.967713192	0.967713192	AT2G29990_AT4G05020	NDB2	NDA2
AT4G21490	AT2G29990	0.845104266	0.845104266	AT2G29990_AT4G21490	NDB3	NDA2
AT2G20800	AT2G29990	0.954480315	0.954480315	AT2G20800_AT2G29990	NDB4	NDA2
AT1G14140	AT2G29990	-0.771601628	0.771601628	AT1G14140_AT2G29990	UCP3	NDA2
AT4G24570	AT2G29990	0.709609163	0.709609163	AT2G29990_AT4G24570	UCP4	NDA2
AT3G22830	AT2G29990	0.799587691	0.799587691	AT2G29990_AT3G22830	HSFA6B	NDA2
AT2G36270	AT2G29990	0.918716414	0.918716414	AT2G29990_AT2G36270	ABI5	NDA2
AT4G21490	AT4G05020	0.934614316	0.934614316	AT4G05020_AT4G21490	NDB3	NDB2
AT2G20800	AT4G05020	0.98206758	0.98206758	AT2G20800_AT4G05020	NDB4	NDB2
AT1G14140	AT4G05020	-0.822349825	0.822349825	AT1G14140_AT4G05020	UCP3	NDB2
AT4G24570	AT4G05020	0.848738652	0.848738652	AT4G05020_AT4G24570	UCP4	NDB2
AT3G22830	AT4G05020	0.901810765	0.901810765	AT3G22830_AT4G05020	HSFA6B	NDB2
AT2G36270	AT4G05020	0.921516964	0.921516964	AT2G36270_AT4G05020	ABI5	NDB2
AT2G20800	AT4G21490	0.954063671	0.954063671	AT2G20800_AT4G21490	NDB4	NDB3
AT1G14140	AT4G21490	-0.750660499	0.750660499	AT1G14140_AT4G21490	UCP3	NDB3
AT4G24570	AT4G21490	0.928050279	0.928050279	AT4G21490_AT4G24570	UCP4	NDB3
AT3G22830	AT4G21490	0.933675092	0.933675092	AT3G22830_AT4G21490	HSFA6B	NDB3
AT2G36270	AT4G21490	0.789289474	0.789289474	AT2G36270_AT4G21490	ABI5	NDB3
AT1G14140	AT2G20800	-0.722358788	0.722358788	AT1G14140_AT2G20800	UCP3	NDB4
AT4G24570	AT2G20800	0.813597869	0.813597869	AT2G20800_AT4G24570	UCP4	NDB4
AT3G22830	AT2G20800	0.858786556	0.858786556	AT2G20800_AT3G22830	HSFA6B	NDB4
AT2G36270	AT2G20800	0.843232159	0.843232159	AT2G20800_AT2G36270	ABI5	NDB4
AT1G14140	AT5G08740	0.813560436	0.813560436	AT1G14140_AT5G08740	UCP3	NDC1
AT2G36270	AT5G08740	-0.795726891	0.795726891	AT2G36270_AT5G08740	ABI5	NDC1
AT1G34190	AT5G08740	-0.79454333	0.79454333	AT1G34190_AT5G08740	NAC017	NDC1
AT4G24570	AT1G14140	-0.866086336	0.866086336	AT1G14140_AT4G24570	UCP4	UCP3
AT2G22500	AT1G14140	-0.787602027	0.787602027	AT1G14140_AT2G22500	UCP5	UCP3
AT3G22830	AT1G14140	-0.92338221	0.92338221	AT1G14140_AT3G22830	HSFA6B	UCP3
AT2G36270	AT1G14140	-0.952088884	0.952088884	AT1G14140_AT2G36270	ABI5	UCP3
AT1G34190	AT1G14140	-0.76621982	0.76621982	AT1G14140_AT1G34190	NAC017	UCP3
AT2G22500	AT4G24570	0.785229645	0.785229645	AT2G22500_AT4G24570	UCP5	UCP4
AT3G22830	AT4G24570	0.985437219	0.985437219	AT3G22830_AT4G24570	HSFA6B	UCP4
[truncated: 4 more rows]
